# Supplementary material for: The Ubiquitin Interacting Motif-Like Domain of Met4 Selectively Binds K48 Polyubiquitin Chains
Source: Mol Cell Proteomics. 2021 Nov 9;21(1):100175. doi: 10.1016/j.mcpro.2021.100175 (PMC8693465; doi:10.1016/j.mcpro.2021.100175)
Supplement: Supplemental Table S1 [file mmc1.xlsx]

## Sheet: Sheet1
Table S1: Protein quantification by the LC-SRM analysis of selected peptides
Pepetide Names	Peptide Sequences	Labeling AA	Mass Shift (Da)	Precursor Ions (m/z)		Product Ion (m/z)
				Native (light)	IS (heavy)	Native (light)	IS (heavy)
Ub (unmodified 1)	TLSDYNIQK	K9	6	541.3	544.3	867.4	873.4
Ub (K11)	TLTGK(GG)TITLEVESSDTIDNVK	K5, K21	12	793.42	797.43	1116.6	1119.6
Ub (K48)	LIFAGK(GG)QLEDGR	K6, R12	16	730.9	738.91	617.8	625.8
Ub (K63)	TLSDYNIQK(GG)ESTLHLVLR	K9, R18	16	748.74	754.08	1015.6	1023.6
