# Supplementary material for: The Ubiquitin Interacting Motif-Like Domain of Met4 Selectively Binds K48 Polyubiquitin Chains
Source: Mol Cell Proteomics. 2021 Nov 9;21(1):100175. doi: 10.1016/j.mcpro.2021.100175 (PMC8693465; doi:10.1016/j.mcpro.2021.100175)
Supplement: Supplemental Table S2 [file mmc2.xlsx]

## Sheet: Final
	Supplemental Table 2. Summary of all proteins identified by LC MS/MS analysis.
	Rank	Uniq Pep	Acc #	SUMO_01					SUMO_02					UIM_01					UIM_02					Protein MW	Species	Database	Protein Name
				Unique Pep	Total Pep	% Cov	Best Disc Score	Best EV	Unique Pep	Total Pep	% Cov	Best Disc Score	Best EV	Unique Pep	Total Pep	% Cov	Best Disc Score	Best EV	Unique Pep	Total Pep	% Cov	Best Disc Score	Best EV
	[1]		P35579	202	399	64.2	6.08	5.5e-10	197	447	67.3	5.49	2.9e-09	149	240	57.9	5.03	2.2e-08	182	311	64.8	6.03	1.1e-09	226534	HUMAN	SwissProt	Myosin-9
	[1-1]	86	P35580	74	104	36.2	4.44	9.8e-08	74	98	38.3	4.85	1.6e-08	43	49	24.1	4.19	1.4e-07	63	75	33.7	6.28	1.2e-09	229001	HUMAN	SwissProt	Myosin-10
	[1-2]	8	P35749	23	44	8.6	4.24	2.2e-07	26	59	10.5	4.64	1.1e-07	17	29	8.2	4.19	1.4e-07	30	42	12	5.29	9.6e-08	227341	HUMAN	SwissProt	Myosin-11
	[1-3]	4	Q7Z406	12	28	5	3.29	1.2e-06	14	42	5.7	3.2	9.9e-07	9	17	4.4	2.13	3.6e-05	11	16	4.5	2.44	2.4e-05	227872	HUMAN	SwissProt	Myosin-14
	[1-4]	2	P13533	2	2	0.8	0.68	0.0014	3	3	1.1	0.84	0.0015	2	2	0.8	0.88	0.00085	3	4	1.3	0.94	0.0027	223737	HUMAN	SwissProt	Myosin-6
	[1-5]	1	Q9UKX2	1	1	0.5	0.68	0.0014	3	3	1.3	0.84	0.0015	1	1	0.5	0.88	0.00085	1	2	0.5	0.94	0.0027	223046	HUMAN	SwissProt	Myosin-2
	[1-6]	1	Q9Y623	1	1	0.5	0.68	0.0014	2	2	0.8	0.84	0.0015	1	1	0.5	0.88	0.00085	2	3	2.1	0.94	0.0027	223073	HUMAN	SwissProt	Myosin-4
	[1-7]	1	P11055	1	1	0.5	0.68	0.0014	2	2	0.8	0.84	0.0015	1	1	0.5	0.88	0.00085	2	3	1	0.94	0.0027	223907	HUMAN	SwissProt	Myosin-3
	[1-8]	1	P12882	1	1	0.5	0.68	0.0014	2	2	0.8	0.84	0.0015	1	1	0.5	0.88	0.00085	2	3	1	0.94	0.0027	223147	HUMAN	SwissProt	Myosin-1
	[1-9]	1	P12883	1	1	0.5	0.68	0.0014	2	2	0.8	0.84	0.0015	1	1	0.5	0.88	0.00085	2	3	1	0.94	0.0027	223099	HUMAN	SwissProt	Myosin-7
	[2]		Q01082	89	114	46.5	4.89	4e-08	103	133	51.3	5.68	2.5e-09	77	84	41.2	5.24	2.9e-09	97	108	52.4	4.97	8.2e-09	274612	HUMAN	SwissProt	Spectrin beta chain, non-erythrocytic 1
	[2-1]	2	O15020	4	4	2	1.66	0.00011	7	8	3	2.26	0.00013	6	6	2.6	1.03	0.00067	6	7	2.9	2.59	2.5e-05	271327	HUMAN	SwissProt	Spectrin beta chain, non-erythrocytic 2
	[2-2, 19-3]	3	Q9H254	2	3	0.7	1.65	0.00026	2	3	0.7	1.78	0.00012	3	4	1.1	2.27	8.8e-06	3	4	1.4	2.17	4.2e-05	288988	HUMAN	SwissProt	Spectrin beta chain, non-erythrocytic 4
	[3]		P78527	80	88	21.2	4.85	2.4e-09	87	94	23.7	5.25	4.5e-09	114	133	30.3	4.76	1.4e-08	118	136	32.3	4.93	1.3e-08	469093	HUMAN	SwissProt	DNA-dependent protein kinase catalytic subunit
	[4]		Q13813	99	124	47.7	5	8.1e-09	97	120	46.9	4.44	4.4e-08	72	86	37	4.28	1.3e-07	96	121	50.4	5.51	7.4e-10	284542	HUMAN	SwissProt	Spectrin alpha chain, non-erythrocytic 1
	[5]		P21333	59	70	27.7	4.5	3.7e-08	81	99	41.5	5.32	1.3e-08	68	74	35.9	5.48	2.2e-09	80	91	43.6	5.1	4.6e-08	280741	HUMAN	SwissProt	Filamin-A
	[5-1]	69	O75369	46	49	23	4.38	1e-07	38	40	19.8	4.54	8.9e-09	33	36	15.5	4.69	2.1e-08	48	50	26.2	3.52	3.8e-07	278166	HUMAN	SwissProt	Filamin-B
	[5-2]	4	Q14315	7	9	3.3	3.8	2.1e-07	8	8	3.2	3.88	1.6e-07	5	5	1.6	3.75	3e-07	6	7	2.8	2.49	1.6e-05	291025	HUMAN	SwissProt	Filamin-C
	[6]		P49327	62	71	31	5.05	1.2e-09	70	82	35.3	6.21	3.3e-10	65	80	33.2	4.73	2.6e-09	75	90	45.2	5.26	2.1e-09	273429	HUMAN	SwissProt	Fatty acid synthase
	[7]		P31327	44	52	32	4.02	1.4e-07	45	55	38.6	3.81	5.8e-07	74	126	51.9	4.13	7.9e-08	77	112	55.9	4.99	2.3e-08	164941	HUMAN	SwissProt	Carbamoyl-phosphate synthase [ammonia], mitochondrial
	[7-1]	40	P27708	18	18	9.8	2.51	8e-06	11	13	5.4	2.29	2.9e-05	25	26	12.5	3.33	3.6e-07	32	32	16.6	3.73	7.8e-07	242986	HUMAN	SwissProt	CAD protein
	[8]		Q09666	59	64	13.1	4.42	1.6e-07	69	76	15.6	5.1	6.2e-09	41	45	8.8	3.7	8.6e-07	43	46	9.8	5.51	1.1e-09	629107	HUMAN	SwissProt	Neuroblast differentiation-associated protein AHNAK
	[9]		Q92616	38	40	15.6	3.14	3.5e-06	42	46	17.4	2.67	3.2e-06	67	73	28.8	4.42	9.4e-09	65	71	29.6	4.6	1.1e-07	292761	HUMAN	SwissProt	eIF-2-alpha kinase activator GCN1
	[10]		Q14204	57	58	14.3	3.44	4.6e-07	65	68	16.6	4.14	9.1e-08	79	84	20.8	4.01	9.5e-08	88	94	22.9	3.59	4e-07	532412	HUMAN	SwissProt	Cytoplasmic dynein 1 heavy chain 1
	[11]		P08238	36	50	47.4	5.04	5.2e-10	40	59	49.6	5.73	3.1e-10	42	77	60.8	5.28	3.4e-09	48	88	69.2	5.73	2.2e-09	83264.9	HUMAN	SwissProt	Heat shock protein HSP 90-beta
	[11-1]	26	P07900	28	35	38.4	4.95	7.5e-10	34	43	43.7	3.94	1.2e-07	33	43	46.4	4.66	6.3e-09	35	54	55.1	5.21	2.2e-09	84660.4	HUMAN	SwissProt	Heat shock protein HSP 90-alpha
	[11-2]	34	P14625	21	22	32.6	3.85	4.7e-07	22	28	33.3	4.5	2.1e-07	26	29	35.5	3.9	1.2e-06	25	28	39.9	3.85	3.1e-07	92469.6	HUMAN	SwissProt	Endoplasmin
	[11-3]	20	Q12931	4	4	6.7	2.49	1.1e-05	10	11	15.8	3.62	4.2e-07	12	13	21.7	3.37	7.8e-07	19	24	32.2	3.79	3e-07	80110.7	HUMAN	SwissProt	Heat shock protein 75 kDa, mitochondrial
	[11-4]	2	Q14568	7	11	22.2	4.95	7.5e-10	7	9	22.2	3.92	1.2e-07	7	9	22.2	4.66	6.3e-09	7	12	22.2	5.21	2.2e-09	39365.1	HUMAN	SwissProt	Heat shock protein HSP 90-alpha A2
	[11-5]	2	Q58FF6	6	6	10.1	1.6	9.3e-05	6	7	9.1	1.9	4.5e-05	8	10	10.3	1.91	1.6e-05	8	10	10.3	3.51	7.8e-07	58264.9	HUMAN	SwissProt	Putative heat shock protein HSP 90-beta 4
	[11-6]	2	Q58FG0	3	3	7.2	2.32	6.2e-05	4	6	7.2	2.87	3.9e-05	4	4	7.2	1.44	0.0003	5	7	11.7	2.53	4.1e-06	38738.3	HUMAN	SwissProt	Putative heat shock protein HSP 90-alpha A5
	[12]		Q15149	75	78	17.8	4.14	1.2e-07	75	78	17.5	4.13	8.3e-08	63	65	13.9	3.59	1.3e-07	66	68	15.7	3.74	9.2e-07	531795	HUMAN	SwissProt	Plectin
	[12-1]	6	P58107	6	7	1.6	2.25	5.8e-05	6	7	1.7	2.05	1.3e-05	5	6	1.2	1.14	0.0003	8	9	2.6	2.42	2.3e-05	555663	HUMAN	SwissProt	Epiplakin
	[13]		P11021	46	98	63.6	4.61	3.7e-08	47	91	63.8	5.53	2e-09	32	46	58	4.56	1.4e-08	36	52	60.4	4.57	8.8e-08	72333.5	HUMAN	SwissProt	Endoplasmic reticulum chaperone BiP
	[13-1]	45	P11142	33	53	51.2	5.14	7.3e-10	32	44	49.1	4.84	4.4e-09	36	51	62.4	5.06	2.6e-09	32	69	57.3	4.95	1.7e-09	70898.7	HUMAN	SwissProt	Heat shock cognate 71 kDa protein
	[13-2]	37	P0DMV8	27	39	43.5	4.43	2.9e-08	28	43	51	4.96	1e-09	28	44	55.2	4.56	1.1e-08	30	59	64.6	5.22	3.8e-09	70052.8	HUMAN	SwissProt	Heat shock 70 kDa protein 1A
	[13-3]	37	P0DMV9	27	39	43.5	4.43	2.9e-08	28	43	51	4.96	1e-09	28	44	55.2	4.56	1.1e-08	30	59	64.6	5.22	3.8e-09	70052.8	HUMAN	SwissProt	Heat shock 70 kDa protein 1B
	[13-4]	14	P34931	10	17	18.4	4.43	2.9e-08	13	18	24.2	4.15	1.4e-07	10	16	21.4	4.36	3.6e-08	12	21	27	5.22	3.8e-09	70375.6	HUMAN	SwissProt	Heat shock 70 kDa protein 1-like
	[13-5, 30-1]	17	P54652	13	19	20	4.58	2.2e-08	14	18	23.9	4.47	4e-08	10	13	17.4	4.84	1e-08	10	24	19.7	4.58	1.7e-08	70021.5	HUMAN	SwissProt	Heat shock-related 70 kDa protein 2
	[13-6]	9	P17066	10	16	16	4.43	2.9e-08	10	13	16	4.15	1.4e-07	7	11	11.7	3.72	6.9e-08	8	12	13.7	5.22	3.8e-09	71028.7	HUMAN	SwissProt	Heat shock 70 kDa protein 6
	[13-7]	5	P48741	6	10	16.3	4.43	2.9e-08	6	7	16.3	4.15	1.4e-07	4	6	10.6	3.72	6.9e-08	5	8	14.2	5.22	3.8e-09	40244.8	HUMAN	SwissProt	Putative heat shock 70 kDa protein 7
	[14]		P60709	32	130	73.6	6.18	2.1e-10	38	148	78.4	6.07	5.6e-10	31	117	81.1	5.86	2e-09	36	146	89.3	6	6.8e-10	41737.1	HUMAN	SwissProt	Actin, cytoplasmic 1
	[14-1]	2	P63261	32	130	73.6	6.31	2.1e-10	38	154	78.4	6.07	5.6e-10	30	118	81.1	5.42	2e-09	35	141	89.3	5.91	6.8e-10	41793.2	HUMAN	SwissProt	Actin, cytoplasmic 2
	[14-2]	5	P68032	19	54	36.3	4.05	5.8e-08	20	72	41.1	4.9	1.2e-08	18	44	39.5	3.62	8.6e-08	20	60	45.6	3.75	1.3e-07	42019.4	HUMAN	SwissProt	Actin, alpha cardiac muscle 1
	[14-3]	5	P68133	19	54	36.3	4.05	5.8e-08	20	72	41.1	4.9	1.2e-08	18	44	39.5	3.62	8.6e-08	19	51	39.5	3.75	1.3e-07	42051.4	HUMAN	SwissProt	Actin, alpha skeletal muscle
	[14-4]	4	P62736	18	52	33.4	4.05	5.8e-08	19	68	38.2	4.9	1.2e-08	17	41	36.6	3.62	8.6e-08	18	56	42.7	3.75	1.3e-07	42009.4	HUMAN	SwissProt	Actin, aortic smooth muscle
	[14-5]	3	P63267	18	52	33.5	4.05	5.8e-08	18	67	34.8	4.9	1.2e-08	16	40	33.2	3.62	8.6e-08	16	46	33.2	3.75	1.3e-07	41877.3	HUMAN	SwissProt	Actin, gamma-enteric smooth muscle
	[14-6]	6	Q562R1	12	31	20.2	3.54	5.8e-08	14	45	23.4	4.9	1.2e-08	9	27	19.1	3.01	1.7e-06	14	43	43.4	3.75	1.3e-07	42003.6	HUMAN	SwissProt	Beta-actin-like protein 2
	[15]		P07814	41	49	34	3.81	1.2e-07	46	54	38.3	4.19	2.4e-07	52	67	40.1	4.62	6.5e-08	51	64	47.2	3.8	4e-07	170592	HUMAN	SwissProt	Bifunctional glutamate/proline--tRNA ligase
	[15-1]	31	P47897	15	19	20.5	4.55	9.8e-08	17	20	25.7	2.87	2.2e-06	24	29	35.6	4.45	1.4e-07	23	26	33.7	4.71	8.6e-09	87799.5	HUMAN	SwissProt	Glutamine--tRNA ligase
	[16]		P42704	35	40	27.6	4.1	6.9e-07	33	36	26.8	3.93	9.2e-07	52	59	40.7	4.35	9.6e-08	49	57	40.1	4.81	3.2e-08	157906	HUMAN	SwissProt	Leucine-rich PPR motif-containing protein, mitochondrial
	[17]		P49792	30	30	11.1	4.91	1.3e-08	21	22	8.3	4.6	4.2e-08	46	50	17.7	5.86	5.6e-11	49	50	19.8	4.63	6e-09	358202	HUMAN	SwissProt	E3 SUMO-protein ligase RanBP2
	[18]		Q00610	38	48	28.5	4.98	6e-09	41	54	30.2	4.2	1.8e-07	46	50	32.7	4.82	1.5e-08	47	60	36.5	4.19	1e-07	191616	HUMAN	SwissProt	Clathrin heavy chain 1
	[19]		O43707	44	60	55.2	4.1	4.5e-08	46	59	53.6	4.41	2.7e-08	45	53	54.1	4.62	2.3e-08	49	59	60.5	4.21	3.9e-08	104855	HUMAN	SwissProt	Alpha-actinin-4
	[19-1]	21	P12814	24	34	31.1	4.44	4.5e-08	24	29	31.6	4.33	4.6e-08	20	23	28.5	4.08	2.3e-08	24	27	33.4	3.38	5.2e-07	103058	HUMAN	SwissProt	Alpha-actinin-1
	[19-2]	1	P35609	9	14	10.9	4.1	4.5e-08	9	13	10.9	4.33	4.6e-08	8	10	11.4	4.08	2.3e-08	11	13	14.8	3.38	5.2e-07	103855	HUMAN	SwissProt	Alpha-actinin-2
	[2-2, 19-3]	3	Q9H254	2	3	0.7	1.65	0.00026	2	3	0.7	1.78	0.00012	3	4	1.1	2.27	8.8e-06	3	4	1.4	2.17	4.2e-05	288988	HUMAN	SwissProt	Spectrin beta chain, non-erythrocytic 4
	[20]		P53621	23	23	26.1	2.46	1.8e-05	24	29	24.2	3.75	5.2e-07	35	41	35	3.25	5.5e-07	43	56	47.7	4.28	2e-07	138347	HUMAN	SwissProt	Coatomer subunit alpha
	[21]		O75643	23	24	13.1	2.61	2.9e-05	36	38	20.5	3.63	1.1e-07	31	36	17.3	2.96	4.3e-06	39	44	23	4.66	1.3e-07	244510	HUMAN	SwissProt	U5 small nuclear ribonucleoprotein 200 kDa helicase
	[22]		P07437	29	52	61.7	4.53	1.3e-07	32	70	71.2	3.97	3.6e-07	36	150	73	4	1.3e-07	36	90	73.9	4.49	2.3e-07	49671.3	HUMAN	SwissProt	Tubulin beta chain
	[22-1]	8	P68371	28	47	57.8	4.18	1.1e-06	31	64	63.8	3.97	3.6e-07	36	131	72.8	3.6	3.8e-07	34	70	70.3	4.48	2.3e-07	49831.5	HUMAN	SwissProt	Tubulin beta-4B chain
	[22-2]	4	Q13885	22	40	39.8	4.18	1.1e-06	24	55	45.6	3.95	4.1e-07	27	121	51.2	3.6	3.8e-07	29	59	54.2	4.48	2.3e-07	49907.4	HUMAN	SwissProt	Tubulin beta-2A chain
	[22-3]	4	Q9BVA1	22	40	39.8	4.18	1.1e-06	24	55	45.6	3.95	4.1e-07	27	121	51.2	3.6	3.8e-07	29	59	54.2	4.48	2.3e-07	49953.5	HUMAN	SwissProt	Tubulin beta-2B chain
	[22-4]	6	P04350	24	39	48.4	3.07	1.8e-06	27	55	54.5	3.81	3.6e-07	31	108	61.7	3.6	3.8e-07	27	57	54.5	4.34	2.3e-07	49586.2	HUMAN	SwissProt	Tubulin beta-4A chain
	[22-5]	11	Q13509	19	31	30.7	4.18	1.1e-06	19	35	33.8	3.95	4.1e-07	26	78	45.1	3.45	9.2e-07	23	45	39.6	4.43	3.1e-07	50433.2	HUMAN	SwissProt	Tubulin beta-3 chain
	[22-6]	2	Q3ZCM7	14	25	22.5	2.74	6.4e-06	16	25	22.7	3.59	3.6e-07	17	53	24.5	2.86	3e-06	16	31	24.5	2.71	1.6e-05	49776.5	HUMAN	SwissProt	Tubulin beta-8 chain
	[22-7]	11	Q9BUF5	14	19	23.8	2.52	6.5e-06	15	20	22.6	2.46	1e-05	20	53	38.6	2.59	8.6e-06	18	29	33	2.67	2.1e-05	49857.6	HUMAN	SwissProt	Tubulin beta-6 chain
	[22-8]	1	Q9H4B7	4	6	4.7	1.79	0.00056	4	5	4.7	2.46	1e-05	6	12	8.4	2.26	6.5e-05	6	10	8.4	2.55	4.3e-05	50327.4	HUMAN	SwissProt	Tubulin beta-1 chain
	[23]		P10809	21	27	40.3	4.33	1.4e-07	22	28	45.7	5.49	2.1e-09	27	36	55.7	5.42	6.9e-09	31	43	61.3	6.19	3.5e-10	61055.2	HUMAN	SwissProt	60 kDa heat shock protein, mitochondrial
	[24]		P33992	17	20	31.9	3.4	4.2e-07	22	24	37.2	4.2	2.1e-07	36	46	48.9	5.42	1e-09	42	48	54.8	4.64	2.5e-08	82286.3	HUMAN	SwissProt	DNA replication licensing factor MCM5
	[25]		P68363	23	43	55.7	4.07	2e-08	31	53	66.5	5.2	1.7e-10	34	118	81.2	4.94	3e-09	41	127	83.8	4.72	3.4e-09	50152.1	HUMAN	SwissProt	Tubulin alpha-1B chain
	[25-1]	2	Q71U36	23	44	55.9	4.07	2e-08	31	56	66.5	5.2	1.7e-10	32	93	77.8	4.94	3e-09	40	96	80.7	4.72	3.4e-09	50136.1	HUMAN	SwissProt	Tubulin alpha-1A chain
	[25-2]	8	Q9BQE3	21	40	55.7	5.1	1.9e-09	29	53	66.4	5.26	1.7e-10	32	117	80.8	4.38	3e-09	39	123	83.7	4.59	3.4e-09	49895.8	HUMAN	SwissProt	Tubulin alpha-1C chain
	[25-3]	5	P68366	21	32	48	4.07	2e-08	26	37	48	5.23	1.7e-10	30	87	69.4	4.94	3e-09	32	97	70.3	4.72	3.4e-09	49924.9	HUMAN	SwissProt	Tubulin alpha-4A chain
	[25-4]	2	P0DPH7	17	31	42.2	4.07	2e-08	23	38	52.9	5.2	1.7e-10	24	59	57.1	4.94	3e-09	29	69	59.6	4.72	3.4e-09	49960	HUMAN	SwissProt	Tubulin alpha-3C chain
	[25-5]	2	P0DPH8	17	31	42.2	4.07	2e-08	23	38	52.9	5.2	1.7e-10	24	59	57.1	4.94	3e-09	29	69	59.6	4.72	3.4e-09	49960	HUMAN	SwissProt	Tubulin alpha-3D chain
	[25-6]	2	Q6PEY2	14	24	34	3.52	5.5e-07	17	30	44.4	3.64	4.3e-07	18	48	48.9	4.37	9.5e-08	20	53	50.2	4.61	6.6e-09	49859	HUMAN	SwissProt	Tubulin alpha-3E chain
	[25-7]	2	Q9NY65	11	20	24.9	4.07	2e-08	15	27	25.2	5.2	1.7e-10	15	65	32.5	4.94	3e-09	18	75	33.6	4.72	3.4e-09	50094	HUMAN	SwissProt	Tubulin alpha-8 chain
	[25-8]	2	A6NHL2	4	5	5.6	1.29	7.5e-05	6	6	5.8	2.1	3.4e-06	5	6	9.4	4.71	3.5e-09	5	7	10.5	4.28	2.2e-08	49909.2	HUMAN	SwissProt	Tubulin alpha chain-like 3
	[26]		P13639	27	29	30.1	3.35	8.7e-07	36	47	37.5	4.36	1.3e-07	33	39	32.6	4.76	5.9e-08	38	52	45.6	4.91	8.7e-09	95339	HUMAN	SwissProt	Elongation factor 2
	[26-1]	20	Q15029	10	11	12.6	1.84	5.1e-05	11	13	13.6	2.69	2.3e-06	8	8	10.6	3.38	8e-08	13	13	18.3	4.33	1.8e-07	109437	HUMAN	SwissProt	116 kDa U5 small nuclear ribonucleoprotein component
	[26-2]	15	Q15477	5	5	5.5	1.82	4.8e-05						7	7	6.7	1.13	0.00015	10	10	8.9	2.88	2.9e-06	137756	HUMAN	SwissProt	Helicase SKI2W
	[27]		P02545	32	37	52	5.18	7e-09	30	33	54.5	4.8	9.5e-08	30	33	51.1	5.58	3.1e-08	27	29	46.8	6.18	5.1e-11	74140.1	HUMAN	SwissProt	Prelamin-A/C
	[27-1]	24	P20700	18	19	30.2	4.3	1.2e-07	13	15	23.5	3.65	9.3e-07	18	19	32.3	3.67	3.2e-06	17	18	30.2	2.81	9.3e-06	66408.9	HUMAN	SwissProt	Lamin-B1
	[27-2]	11	Q03252	7	7	12.4	2.54	2.6e-05	8	8	14.4	3.48	1.4e-06	4	4	6.8	3.34	1.3e-06	3	3	5.3	0.96	0.00036	69949	HUMAN	SwissProt	Lamin-B2
	[28]		Q13263	16	19	30.1	3.45	8.1e-07	18	20	33.2	3.54	5.6e-06	32	37	52.3	6.39	2.7e-11	27	36	55.7	6.95	2.2e-11	88550.5	HUMAN	SwissProt	Transcription intermediary factor 1-beta
	[29]		P04406	22	56	76.4	4.66	7.8e-09	26	73	74.3	4.56	5.6e-08	30	148	78.8	5.66	1.9e-10	31	132	80.3	5.19	2.7e-09	36053.5	HUMAN	SwissProt	Glyceraldehyde-3-phosphate dehydrogenase
	[30]		P38646	35	46	47.7	4.34	1.3e-07	36	48	56.7	4.29	6.5e-08	34	42	50.8	4.39	1.2e-07	29	41	54.2	5.41	3.3e-09	73681.1	HUMAN	SwissProt	Stress-70 protein, mitochondrial
	[13-5, 30-1]	17	P54652	13	19	20	4.58	2.2e-08	14	18	23.9	4.47	4e-08	10	13	17.4	4.84	1e-08	10	24	19.7	4.58	1.7e-08	70021.5	HUMAN	SwissProt	Heat shock-related 70 kDa protein 2
	[31]		P33993	18	22	28.2	3.58	9.1e-07	17	22	27	5.19	7.6e-09	23	30	35.9	4.24	1.3e-07	32	43	47.8	5.12	1.7e-08	81308.7	HUMAN	SwissProt	DNA replication licensing factor MCM7
	[32]		Q9UPQ0	29	37	35.2	4.45	5.7e-08	33	40	41.7	4.8	7.5e-09	17	19	19.2	3.35	5.7e-07	24	26	28.4	3.57	1.5e-06	121868	HUMAN	SwissProt	LIM and calponin homology domains-containing protein 1
	[33]		Q08211	26	29	25.3	4.63	5e-08	23	29	22.5	4.7	3.1e-07	28	34	25.4	4.58	5.5e-09	33	41	32.3	4.29	7.3e-07	140960	HUMAN	SwissProt	ATP-dependent RNA helicase A
	[34]		O14980	17	18	19.3	3.53	3.9e-07	22	26	23.2	3.64	1.3e-06	26	33	30.9	3.86	5.5e-07	35	42	37.9	4.51	3.6e-08	123387	HUMAN	SwissProt	Exportin-1
	[35]		Q14566	14	16	17.1	2.11	4.3e-05	18	18	26.1	3.19	4e-06	31	37	40.6	5.01	1.8e-08	28	38	40.7	4.96	1.1e-07	92890.1	HUMAN	SwissProt	DNA replication licensing factor MCM6
	[36]		Q8WWI1	35	37	23.1	4.33	3.1e-08	38	41	26.6	4.34	4.7e-08	16	17	11.7	3.3	1.8e-06	26	28	19.8	3.71	3.9e-07	192697	HUMAN	SwissProt	LIM domain only protein 7
	[37]		P11586	20	25	27.6	2.45	3.4e-06	24	25	33	3.56	2.4e-06	36	46	46.5	4.34	7e-08	35	42	44.6	4.07	2.5e-07	101560	HUMAN	SwissProt	C-1-tetrahydrofolate synthase, cytoplasmic
	[38]		P14618	19	20	42.4	4.63	3.7e-09	24	26	52.4	4.19	4.2e-07	23	26	54	3.35	3.4e-06	29	37	68	5.19	4.4e-09	57937.4	HUMAN	SwissProt	Pyruvate kinase PKM
	[39]		P33991	17	20	21.3	3.37	2.3e-06	15	19	22.1	2.61	3.8e-06	28	33	38.7	4.74	6.7e-09	28	37	39.5	5.76	4.2e-10	96558.8	HUMAN	SwissProt	DNA replication licensing factor MCM4
	[40]		O00159	23	29	23.1	5.32	9.2e-09	33	40	35.2	4.6	3.6e-08	24	26	26.9	3.16	2.6e-06	27	35	32.5	5.31	2.6e-09	121683	HUMAN	SwissProt	Unconventional myosin-Ic
	[40-1]	40	O43795	25	29	24	5.18	2.7e-08	24	27	22.8	5.11	1.2e-07	17	17	17.8	3.04	2.2e-06	23	26	26.1	3.02	1.9e-06	131986	HUMAN	SwissProt	Unconventional myosin-Ib
	[40-2]	17	Q12965						7	8	7.5	2.12	0.00012	9	9	10	1.92	1.2e-05	13	14	14.8	2.94	3e-06	127063	HUMAN	SwissProt	Unconventional myosin-Ie
	[40-3]	4	Q9UBC5	4	4	3.5	1.29	0.00011	2	2	1.7	0.98	0.00043	3	3	3.6	3.04	2.2e-06	1	1	1.2	1.48	3.3e-05	118402	HUMAN	SwissProt	Unconventional myosin-Ia
	[40-4]	3	O00160						1	1	1.1	2.12	0.00012	3	3	2.6	1.32	0.00049	3	4	2.8	2.73	1.1e-05	124845	HUMAN	SwissProt	Unconventional myosin-If
	[41]		P11498	13	15	14.5	3.68	5e-08	15	15	17.5	3.29	1.1e-06	32	36	36.2	4.3	7.4e-08	33	40	41.4	4.07	2.5e-07	129635	HUMAN	SwissProt	Pyruvate carboxylase, mitochondrial
	[42]		P49736	9	9	11.2	1.55	0.00023	9	9	11.8	1.79	0.00027	21	24	30.3	3.32	5.4e-07	27	29	36.5	5.87	1.1e-09	101897	HUMAN	SwissProt	DNA replication licensing factor MCM2
	[43]		P22102	10	10	13.6	3.65	7.3e-08	12	16	15.7	4.43	2e-08	21	25	27.9	4.86	2.3e-09	30	39	45.3	5.46	6.3e-10	107768	HUMAN	SwissProt	Trifunctional purine biosynthetic protein adenosine-3
	[44]		Q16531	20	21	20.3	2.29	1.2e-05	19	20	20.1	3.51	1.5e-06	26	29	32	3.36	2.5e-07	32	35	37.1	4.36	1.5e-07	126969	HUMAN	SwissProt	DNA damage-binding protein 1
	[45]		P54886	18	21	28.1	2.71	1e-05	14	16	21.6	2.1	7.1e-06	34	41	46.7	3.82	1.9e-08	33	42	47.7	4.17	1.4e-07	87303.1	HUMAN	SwissProt	Delta-1-pyrroline-5-carboxylate synthase
	[46]		P25205	21	24	31.2	4.51	3.2e-07	24	27	35.5	5.35	2.4e-09	31	37	46.5	4.39	2.9e-08	27	33	41	5.01	8e-09	90981.6	HUMAN	SwissProt	DNA replication licensing factor MCM3
	[47]		P53618	13	16	14.4	0.89	0.00091	16	18	23.8	3.56	9.7e-07	26	30	32.9	3.87	1.1e-07	29	32	37	4.82	1.1e-08	107143	HUMAN	SwissProt	Coatomer subunit beta
	[48]		P05023	27	28	28	3.86	6e-08	23	25	26.3	5.44	1.7e-08	19	20	22.6	5.08	2.1e-08	25	26	28.3	4.18	1.8e-06	112897	HUMAN	SwissProt	Sodium/potassium-transporting ATPase subunit alpha-1
	[49]		Q01813	11	11	18	2.95	1.4e-06	11	11	16.7	4.61	8.2e-08	19	22	30	4.11	4.9e-07	26	32	43.9	5.76	4.1e-11	85596.9	HUMAN	SwissProt	ATP-dependent 6-phosphofructokinase, platelet type
	[49-1]	24	P08237	6	6	8.8	1.46	0.00021	7	8	10.9	1.4	0.00023	15	17	24.2	3.15	1.6e-06	23	26	37.3	4.07	2.2e-07	85183.3	HUMAN	SwissProt	ATP-dependent 6-phosphofructokinase, muscle type
	[49-2]	18	P17858	7	7	9.6	1.66	0.00013	7	7	9.2	1.55	9.2e-05	17	22	28.2	4.52	3.9e-08	18	20	34	3.99	8.1e-07	85019.2	HUMAN	SwissProt	ATP-dependent 6-phosphofructokinase, liver type
	[50]		Q9P2J5	19	21	17.3	2.72	6.5e-06	26	26	24.6	3.63	4.2e-07	29	32	29.3	4.6	4.1e-08	24	26	25.2	3	1.6e-06	134467	HUMAN	SwissProt	Leucine--tRNA ligase, cytoplasmic
	[51]		P09874	20	22	24.5	4.45	3.2e-09	21	22	24	4.22	1.7e-07	28	35	31.6	4.63	1.2e-08	30	34	35.8	4.66	7.9e-09	113085	HUMAN	SwissProt	Poly [ADP-ribose] polymerase 1
	[52]		Q9Y230	15	16	32.4	3.38	1.2e-06	13	14	38	3.2	8.5e-07	26	35	46.4	5.01	8.7e-09	24	31	55.1	3.68	9.5e-08	51157	HUMAN	SwissProt	RuvB-like 2
	[53]		P46063	6	6	11.1	2.14	4.7e-06	5	6	10	2.98	1.4e-06	21	26	41.9	4.41	1.3e-07	25	31	48.4	4.41	3.7e-07	73458	HUMAN	SwissProt	ATP-dependent DNA helicase Q1
	[54]		Q9Y678	16	16	21.2	3.39	1.2e-06	12	12	16.7	2.86	8.8e-07	21	27	30.3	3.67	7.6e-08	28	32	38.4	4.12	6.1e-07	97719.2	HUMAN	SwissProt	Coatomer subunit gamma-1
	[54-1]	10	Q9UBF2											6	6	8.7	1.94	4.4e-05	6	7	8.3	2.19	9.9e-06	97623.2	HUMAN	SwissProt	Coatomer subunit gamma-2
	[55]		P40939	9	9	14.3	4.04	1.7e-07	10	10	19	4.1	1.7e-07	20	26	32.9	4.31	7.3e-08	25	30	47.2	5.27	5.9e-09	83000.4	HUMAN	SwissProt	Trifunctional enzyme subunit alpha, mitochondrial
	[56]		Q5VYK3	12	12	8.4	2.11	2e-05	14	14	9.2	2.86	2.7e-06	29	32	19	4.77	1.2e-08	33	36	23.3	2.87	2.4e-06	204293	HUMAN	SwissProt	Proteasome adapter and scaffold protein ECM29
	[57]		Q15021	5	6	3.7	2.07	7.7e-06	12	12	10.1	3.15	4.6e-07	30	34	25.7	4.02	3.4e-07	27	31	22.6	2.98	8.8e-07	157184	HUMAN	SwissProt	Condensin complex subunit 1
	[58]		P06576	18	36	42.7	4.34	1.3e-07	21	54	46.7	4.61	1.1e-07	24	66	60.3	4.61	9.7e-08	22	50	65.4	4.35	2.1e-07	56560.4	HUMAN	SwissProt	ATP synthase subunit beta, mitochondrial
	[59]		Q7Z6Z7	8	8	2.2	4.48	8.4e-09	10	10	2.9	0.89	0.0009	29	29	8.6	3.92	3.1e-08	29	30	7.6	4.25	2e-07	481895	HUMAN	SwissProt	E3 ubiquitin-protein ligase HUWE1
	[60]		Q14683	15	16	12.2	2.77	4.2e-06	7	7	5.6	2.57	1.6e-05	33	34	27.3	3.54	1.4e-06	22	23	21.2	3.92	2e-07	143234	HUMAN	SwissProt	Structural maintenance of chromosomes protein 1A
	[61]		Q9Y265	13	15	41.7	5.28	1.3e-10	10	10	29.2	4.71	1.6e-07	19	22	49.3	4.26	2.3e-08	24	31	66.7	5.17	1.2e-09	50228.5	HUMAN	SwissProt	RuvB-like 1
	[62]		P52272	25	28	35.1	4.99	8.1e-09	24	27	36.7	4.31	2.3e-08	21	24	32.3	3.57	2.2e-07	30	32	44.8	4.33	2.8e-08	77516.4	HUMAN	SwissProt	Heterogeneous nuclear ribonucleoprotein M
	[63]		P08670	28	34	61.6	4.35	5.5e-08	25	28	58.8	5.02	1.7e-08	20	22	50.9	4.51	9.6e-09	23	27	51.5	3.07	1.1e-06	53652.1	HUMAN	SwissProt	Vimentin
	[63-1, 65-10]	1	P14136	1	1	2.5	1.4	0.00074	2	2	4.4	2.23	3.7e-05						1	1	2.5	1.79	0.00015	49880.6	HUMAN	SwissProt	Glial fibrillary acidic protein
	[64]		P46060	28	32	41.2	4.08	1.6e-07	28	36	43.1	4.23	7.9e-08	23	29	37.1	3.87	1.3e-07	21	25	38.2	4	4.3e-07	63542.5	HUMAN	SwissProt	Ran GTPase-activating protein 1
	[65]		P04264	18	18	27.8	4.53	2.4e-09	26	27	38.5	5.8	2e-11	14	15	24.4	3.11	1.1e-07	11	12	18.8	1.98	0.00013	66039.2	HUMAN	SwissProt	Keratin, type II cytoskeletal 1
	[65-1]	27	P05787	22	23	38.1	3.65	1.8e-07	18	21	38.3	3.7	3.7e-07	14	17	30.2	2.47	1.6e-05	16	20	44.3	5.04	1.3e-08	53704.7	HUMAN	SwissProt	Keratin, type II cytoskeletal 8
	[65-2]	19	P35908	14	15	23.8	3.4	4.2e-07	17	18	31.9	2.81	2.3e-06	6	7	10.6	3.04	3.3e-07	4	4	7	1.74	0.00033	65433.4	HUMAN	SwissProt	Keratin, type II cytoskeletal 2 epidermal
	[65-3]	10	P02538	5	5	6.9	0.92	0.00093	4	5	5	1.11	0.00058	11	13	18.8	3.01	3.3e-05	3	3	5.1	1.16	0.00046	60045.4	HUMAN	SwissProt	Keratin, type II cytoskeletal 6A
	[65-4]	8	P48668	5	5	6.9	0.92	0.00093	4	5	5	1.11	0.00058	9	11	15.2	2.67	0.00027	3	3	5.1	1.16	0.00046	60025.4	HUMAN	SwissProt	Keratin, type II cytoskeletal 6C
	[65-5]	17	P08729	11	11	25.6	2.1	3.9e-05	10	10	23.2	2.62	1.7e-05	4	4	9.4	0.92	0.0008	11	11	26.4	2.16	3.4e-05	51386.1	HUMAN	SwissProt	Keratin, type II cytoskeletal 7
	[65-6]	6	P04259	6	6	8.7	1.92	9.7e-05	5	6	6.7	2.03	0.00034	8	10	12.4	2.93	5.4e-05	3	3	5.1	1.16	0.00046	60067.4	HUMAN	SwissProt	Keratin, type II cytoskeletal 6B
	[65-7]	6	P13647	4	4	5.3	0.96	0.00076	4	5	4.9	0.85	0.0028	6	7	8.1	1.94	0.00027	2	2	3.4	1.16	0.00046	62378.9	HUMAN	SwissProt	Keratin, type II cytoskeletal 5
	[65-8, 1091-1]	2	Q5XKE5	3	3	5.6	0.92	0.00093	2	2	3.6	1.5	0.00025	3	3	5	1.94	0.00027	3	3	5.6	1.16	0.00046	57836.1	HUMAN	SwissProt	Keratin, type II cytoskeletal 79
	[65-9, 1091-4]	1	P19013	2	2	3.7	1.4	0.00074	2	2	3.7	2.23	3.7e-05	3	4	5.1	0.61	0.00076	1	1	2.1	1.79	0.00015	57285.7	HUMAN	SwissProt	Keratin, type II cytoskeletal 4
	[63-1, 65-10]	1	P14136	1	1	2.5	1.4	0.00074	2	2	4.4	2.23	3.7e-05						1	1	2.5	1.79	0.00015	49880.6	HUMAN	SwissProt	Glial fibrillary acidic protein
	[65-11, 1091-5]	1	Q7Z794	1	1	2.1	1.95	0.00016	1	1	2.1	2.05	0.00024	2	2	3.3	1.86	4.5e-05	1	1	2.1	1.74	0.00033	61901.9	HUMAN	SwissProt	Keratin, type II cytoskeletal 1b
	[66]		P27824	19	23	29.6	4.01	3.5e-07	16	20	27.7	4.72	1.5e-08	20	24	33.6	5.81	1.9e-09	23	30	51.4	4.28	1.6e-07	67568.9	HUMAN	SwissProt	Calnexin
	[67]		P42765	8	10	27.5	5.9	1.9e-09	11	12	37.5	6.01	2.1e-09	16	20	50.4	4.41	1.7e-07	17	20	48.6	6.45	1.5e-10	41924.5	HUMAN	SwissProt	3-ketoacyl-CoA thiolase, mitochondrial
	[68]		P22626	18	22	53.3	4.87	1.8e-09	22	32	61.8	6.4	3e-12	17	22	43.6	5.65	1.6e-10	19	25	48.4	5.21	3.9e-10	37430	HUMAN	SwissProt	Heterogeneous nuclear ribonucleoproteins A2/B1
	[68-1]	12	P09651	12	18	36.6	4.36	6.3e-09	13	24	33.6	5.88	8.3e-10	11	21	33.1	6.03	3.6e-10	15	22	41.4	5.34	4.9e-09	38746.9	HUMAN	SwissProt	Heterogeneous nuclear ribonucleoprotein A1
	[68-2]	7	Q32P51	7	9	24.4	1.81	0.00011	8	14	20.9	3.06	1.4e-06	7	13	20.6	2.68	6.9e-06	10	14	30	3.8	1.6e-07	34225.6	HUMAN	SwissProt	Heterogeneous nuclear ribonucleoprotein A1-like 2
	[68-3]	11	P51991	5	5	17.7	5.42	2.2e-10	7	10	20.6	5.48	7.4e-10	3	3	12.2	4.51	1.2e-08	11	13	32	3.67	4.4e-07	39595.3	HUMAN	SwissProt	Heterogeneous nuclear ribonucleoprotein A3
	[68-4]	7	Q13151	5	6	24.6	2.65	1.8e-05	7	10	32.5	2.71	2.7e-06	5	6	26.2	2.81	2.5e-05	6	7	34.1	4.12	2.1e-08	30840.9	HUMAN	SwissProt	Heterogeneous nuclear ribonucleoprotein A0
	[69]		Q13616	7	7	9	1.53	0.00014	11	12	17.9	2.71	2e-07	23	26	34.3	3.28	4.7e-07	26	30	38.8	4.64	3.8e-08	89679.3	HUMAN	SwissProt	Cullin-1
	[70]		P25705	20	27	38.3	3.57	2e-06	23	28	43	3.08	1.4e-06	23	31	46.5	4.47	7.9e-08	24	30	44.8	4.99	4.7e-09	59751.1	HUMAN	SwissProt	ATP synthase subunit alpha, mitochondrial
	[71]		P50990	24	26	51.5	3.59	3e-07	27	30	55.5	3.32	6.7e-08	21	24	46.4	3.04	3.1e-06	26	28	55.7	4.03	3.9e-07	59621.1	HUMAN	SwissProt	T-complex protein 1 subunit theta
	[72]		Q9NTJ3	15	15	13.4	2.43	2.2e-06	15	15	12.7	3.36	1.3e-05	26	29	23.1	3.26	9.9e-07	30	31	26.7	3.38	5.3e-06	147183	HUMAN	SwissProt	Structural maintenance of chromosomes protein 4
	[73]		Q9UQE7	10	10	9.7	1.85	1.5e-05	12	12	11.8	2.23	3.3e-05	25	25	27	4.21	6e-07	20	20	19.4	2.98	3.6e-06	141543	HUMAN	SwissProt	Structural maintenance of chromosomes protein 3
	[74]		P49411	17	21	41.6	3.64	2.3e-07	17	22	41.8	3.8	6.2e-07	23	33	46.2	4.83	1.2e-08	25	41	65.7	4.31	1.2e-08	49542	HUMAN	SwissProt	Elongation factor Tu, mitochondrial
	[75]		O95347	16	17	15.2	2.96	1.1e-06	17	20	16.1	1.77	3.9e-05	30	33	26.2	3.5	1.8e-07	30	31	30.2	3.78	3.9e-07	135657	HUMAN	SwissProt	Structural maintenance of chromosomes protein 2
	[76]		P80723	19	25	92.1	4.42	2.2e-08	19	24	89.9	5.65	8.3e-10	17	21	81.5	4.41	8.1e-08	15	17	75.3	4.22	1.1e-07	22693.6	HUMAN	SwissProt	Brain acid soluble protein 1
	[77]		P06733	11	11	31.3	3.27	5.8e-07	12	15	35.3	3.25	1.2e-06	17	21	51.2	4.73	3.7e-08	18	24	53.2	5.62	3.7e-09	47169.4	HUMAN	SwissProt	Alpha-enolase
	[77-1]	2	P13929	2	2	7.6	3.27	5.8e-07	2	3	7.6	2.85	1.2e-06	3	5	11.1	4.53	1.3e-07	5	6	17.3	5.62	3.7e-09	46987.3	HUMAN	SwissProt	Beta-enolase
	[78]		P68104	16	33	46.3	4.58	4.6e-08	19	41	63.2	5.12	9.1e-10	25	60	67.7	5.35	1.9e-10	25	55	69.7	3.84	1.4e-07	50141.3	HUMAN	SwissProt	Elongation factor 1-alpha 1
	[79]		P05198	9	9	35.2	4.2	1.3e-08	9	9	40.3	5.02	1.5e-09	19	23	58.1	5.34	2.2e-08	16	19	54.9	4.55	1.3e-08	36112.5	HUMAN	SwissProt	Eukaryotic translation initiation factor 2 subunit 1
	[80]		P63244	11	14	42.9	4.46	2.4e-08	14	16	59.3	4.66	7.7e-09	15	17	59	5.95	3.1e-11	19	30	76.7	5.82	8.9e-11	35077	HUMAN	SwissProt	Receptor of activated protein C kinase 1
	[81]		P35606	15	18	21.6	2.9	6.3e-06	18	20	25.7	2.62	9.4e-06	26	34	36.1	2.69	3.6e-06	28	29	39	3.38	1.4e-06	102488	HUMAN	SwissProt	Coatomer subunit beta'
	[82]		P08195	15	19	28.3	4.73	1.6e-08	15	19	28.3	4.56	2.2e-07	17	20	34.9	4.93	7e-09	22	26	42.7	4.51	4.7e-08	67994.6	HUMAN	SwissProt	4F2 cell-surface antigen heavy chain
	[83]		P46940	17	17	13.8	4.23	4.2e-08	19	19	13.3	3.54	7.9e-07	16	16	11.8	3.27	4e-07	27	27	21.7	3.51	1.7e-06	189254	HUMAN	SwissProt	Ras GTPase-activating-like protein IQGAP1
	[84]		Q9NSE4	10	11	12.4	3.26	1.8e-07	11	12	12.8	3.81	1.4e-08	23	27	26.6	4.14	2.9e-08	21	26	23.9	4.45	2.5e-07	113792	HUMAN	SwissProt	Isoleucine--tRNA ligase, mitochondrial
	[85]		P41091	14	18	35.8	4.7	2.8e-08	14	17	37.1	3.97	3.6e-07	19	26	51.7	4.48	4.3e-07	19	30	47.9	5.11	6.3e-09	51109.9	HUMAN	SwissProt	Eukaryotic translation initiation factor 2 subunit 3
	[86]		P41252	19	22	16.4	3.01	9.9e-06	18	19	18.3	3.21	1.2e-05	33	36	31.3	2.42	2.3e-05	33	37	34.9	3.14	1.8e-06	144499	HUMAN	SwissProt	Isoleucine--tRNA ligase, cytoplasmic
	[87]		Q69YQ0	24	26	26.8	3.93	1.1e-06	25	27	24.5	3.35	1.5e-06	7	7	6.7	2.07	0.0001	14	14	13.7	2.76	6.4e-05	124603	HUMAN	SwissProt	Cytospin-A
	[88]		P49588	12	12	14.2	3.06	7.4e-06	14	14	17.9	4.05	1e-07	20	22	27	3.71	5.5e-07	21	23	27.6	5.27	5.7e-10	106811	HUMAN	SwissProt	Alanine--tRNA ligase, cytoplasmic
	[89]		P16615	16	16	17.5	1.99	0.00012	16	18	19.6	3.11	3.4e-06	22	24	25.6	2.79	9.2e-06	24	26	30.2	3.9	4.7e-07	114758	HUMAN	SwissProt	Sarcoplasmic/endoplasmic reticulum calcium ATPase 2
	[90]		Q15393	6	6	6.1	2.3	6.8e-06	12	13	13	2.92	3.3e-06	7	7	6.9	4	1.7e-07	24	24	25.4	4.35	5e-08	135578	HUMAN	SwissProt	Splicing factor 3B subunit 3
	[91]		P45974	7	7	10.5	3.11	1.1e-05	9	10	13.2	3.15	8.9e-06	20	23	30.3	5.07	5.1e-09	25	28	35.1	4.01	3.2e-07	95787.1	HUMAN	SwissProt	Ubiquitin carboxyl-terminal hydrolase 5
	[92]		Q13200	20	23	27.2	4.23	4e-08	21	26	29.5	4.04	2.1e-07	25	32	36.2	3.64	1e-06	27	33	38	3.7	2.5e-07	100201	HUMAN	SwissProt	26S proteasome non-ATPase regulatory subunit 2
	[93]		P49368	19	20	36.5	2.68	1.5e-05	17	18	33.8	3.23	9.5e-07	24	27	49.9	4.31	3.1e-08	25	26	53.2	3.32	3.9e-06	60534.5	HUMAN	SwissProt	T-complex protein 1 subunit gamma
	[94]		Q16643	15	18	18.8	4.38	9.5e-08	20	25	34.7	4.95	2.1e-08	13	13	25.1	5.24	2.9e-08	18	18	34.8	4.22	2.6e-07	71429.9	HUMAN	SwissProt	Drebrin
	[95]		Q99460	18	19	21.8	3.77	1.4e-07	15	16	17.2	3.1	1.6e-06	18	19	19.7	3.81	1.1e-07	25	29	34.7	3.69	1.8e-06	105837	HUMAN	SwissProt	26S proteasome non-ATPase regulatory subunit 1
	[96]		P07355	11	12	35.4	4.96	6.2e-09	16	19	42.2	5.05	1.7e-09	15	17	40.4	3.89	2.2e-07	19	22	51.3	4.84	6.2e-08	38604.4	HUMAN	SwissProt	Annexin A2
	[97]		Q8N1F7	16	16	23.4	4.57	6.2e-09	12	13	14.7	2.48	1.5e-05	20	21	26.3	4.7	2.1e-09	27	28	41.5	4.46	2.5e-09	93489.1	HUMAN	SwissProt	Nuclear pore complex protein Nup93
	[98]		Q92598	14	15	19.7	3.37	2.5e-06	22	24	32.1	4.43	6.8e-08	13	14	18.2	3.14	2e-06	18	18	26.5	3.3	3.5e-06	96865.8	HUMAN	SwissProt	Heat shock protein 105 kDa
	[98-1]	30	P34932	23	26	34.4	3.64	4.4e-07	22	23	33.5	3.91	5.5e-07	20	21	30.6	2.7	1.6e-06	22	23	33.8	4.13	1.1e-07	94331.8	HUMAN	SwissProt	Heat shock 70 kDa protein 4
	[98-2]	9	O95757	4	4	6.8	2.84	2.7e-06	8	8	12.8	3.17	2.2e-06	3	3	4.6	0.92	0.00086	6	6	9.8	3.08	1.3e-05	94513.3	HUMAN	SwissProt	Heat shock 70 kDa protein 4L
	[99]		P26639	9	10	16	2.23	3.5e-05	14	15	22.4	2.37	1.3e-05	17	18	24.9	2.71	6.6e-06	23	24	39.3	4.29	1.2e-07	83435.8	HUMAN	SwissProt	Threonine--tRNA ligase, cytoplasmic
	[100]		Q9Y263	14	14	18.6	3.54	1.4e-05	16	16	21.5	2.26	3.5e-05	20	20	28.1	4.16	2.8e-08	21	24	33.3	4.8	1.6e-08	87157.9	HUMAN	SwissProt	Phospholipase A-2-activating protein
	[101]		Q14974	14	15	18.9	2.67	1.6e-06	16	21	21.3	4.48	2.3e-08	16	20	21.9	3.62	4.2e-07	22	27	32.4	4.45	1.7e-08	97171.1	HUMAN	SwissProt	Importin subunit beta-1
	[102]		P60842	8	9	26.6	3.33	2e-06	15	17	35.7	3.21	4.8e-07	20	26	53.2	3.33	1.1e-06	22	30	57.1	3.81	1.3e-06	46154.4	HUMAN	SwissProt	Eukaryotic initiation factor 4A-I
	[102-1]	13	P38919	3	3	7.1	2.17	0.00013	6	7	16.5	3.18	4.8e-07	4	4	10.5	3.33	1.1e-06	12	13	35.3	2.95	1.5e-06	46871.5	HUMAN	SwissProt	Eukaryotic initiation factor 4A-III
	[103]		P20042	6	8	22.2	2.52	1.9e-06	8	8	28.8	3.12	2.1e-06	15	21	50.5	3.8	7.1e-07	20	25	63.4	4.61	2.1e-08	38388.7	HUMAN	SwissProt	Eukaryotic translation initiation factor 2 subunit 2
	[104]		P05783	14	16	37.4	3.39	4.3e-07	17	19	38.1	5.39	7.7e-09	13	16	37.2	3.76	2.3e-07	13	14	37.2	3.7	1.4e-07	48058.2	HUMAN	SwissProt	Keratin, type I cytoskeletal 18
	[105]		Q00839	21	23	26.4	4.25	1.8e-07	17	19	25.6	4.28	2.1e-08	17	20	25	3.44	2.2e-07	20	25	29.3	4.13	1.4e-06	90585.2	HUMAN	SwissProt	Heterogeneous nuclear ribonucleoprotein U
	[106]		Q99832	18	19	37.2	3.03	2.5e-06	21	23	40.5	4.6	4.1e-08	18	19	37.8	4.25	1.2e-07	18	21	44.6	5.24	9.2e-10	59367.2	HUMAN	SwissProt	T-complex protein 1 subunit eta
	[107]		Q92614	18	18	10.7	5.28	2e-08	17	18	9.9	5.27	1.4e-09	2	2	0.9	0.66	0.00078	13	13	7.4	2.07	0.00016	233117	HUMAN	SwissProt	Unconventional myosin-XVIIIa
	[108]		Q7KZF4						7	7	9.3	1.91	2.5e-05	10	11	12	1.63	0.00023	25	30	35.4	3.81	2.6e-07	101998	HUMAN	SwissProt	Staphylococcal nuclease domain-containing protein 1
	[109]		P16435	14	15	27.9	4.93	5.2e-09	14	15	25.3	4.1	5.4e-08	15	17	23.6	3.99	1.5e-07	21	23	36.3	5.04	2.4e-09	76690.4	HUMAN	SwissProt	NADPH--cytochrome P450 reductase
	[110]		Q9Y2L1	8	8	11.4	3.39	8.9e-07	6	6	7.9	1.95	0.0001	23	26	32.8	3.82	2.6e-07	25	28	34.1	3.54	5.1e-07	109004	HUMAN	SwissProt	Exosome complex exonuclease RRP44
	[111]		P17987	15	18	30.2	3.5	1.7e-07	19	20	34.7	3.6	1.1e-07	14	18	27.7	3.1	7.5e-07	19	22	39.6	4.88	1.4e-08	60344.1	HUMAN	SwissProt	T-complex protein 1 subunit alpha
	[112]		P55072	17	17	23.2	3.16	8.7e-07	22	22	35.1	4.31	1.5e-07	15	15	21.7	3.3	2.6e-07	17	20	27.5	3.01	3.1e-06	89322.6	HUMAN	SwissProt	Transitional endoplasmic reticulum ATPase
	[113]		P56192	17	20	22.4	3	2.3e-06	13	13	20	3.1	4.1e-06	16	19	22.8	3.06	1.7e-06	25	27	36.7	3.5	6.1e-07	101117	HUMAN	SwissProt	Methionine--tRNA ligase, cytoplasmic
	[114]		P31689	12	16	35	2.25	3.3e-06	12	13	36.5	3.23	3.8e-07	14	21	38	3.85	9.3e-08	18	24	49.6	5.34	8.4e-10	44868.6	HUMAN	SwissProt	DnaJ homolog subfamily A member 1
	[115]		Q13045	20	22	17.4	3.85	1.8e-07	23	23	19.5	3.72	8.8e-07	18	20	15	2.17	5.4e-05	23	24	21.9	3.76	3.7e-07	144752	HUMAN	SwissProt	Protein flightless-1 homolog
	[116]		P55060	19	20	23	3.86	2.5e-07	17	21	21.7	3.98	2.1e-07	23	26	26.5	3.59	1e-06	20	23	25.5	4.17	1.8e-07	110418	HUMAN	SwissProt	Exportin-2
	[117]		P12270	30	30	14.5	2.85	3.6e-06	30	31	16.5	3.03	4.1e-06	2	2	1	0.54	0.0055						267295	HUMAN	SwissProt	Nucleoprotein TPR
	[118]		P55884	16	18	23.2	3.16	1.5e-06	12	17	17.8	5	8.4e-10	17	18	24	3.62	6.3e-07	21	26	30.8	3.9	2.1e-07	92482.4	HUMAN	SwissProt	Eukaryotic translation initiation factor 3 subunit B
	[119]		P30876	3	3	2.6	0.35	0.0055						23	26	23.3	3.49	8.8e-06	19	21	17.8	2.07	2.4e-05	133898	HUMAN	SwissProt	DNA-directed RNA polymerase II subunit RPB2
	[120]		P52701	10	11	8.6	2.15	4.4e-06	9	9	7.6	1.83	6.1e-05	22	22	20.1	3.97	1.9e-08	26	27	22.4	3.54	2.4e-07	152787	HUMAN	SwissProt	DNA mismatch repair protein Msh6
	[121]		P14868	14	16	31.5	4.23	3.2e-08	11	12	28.5	4.72	7.5e-08	16	17	40.1	1.91	1.4e-05	20	23	48.7	4.29	1.7e-07	57136.7	HUMAN	SwissProt	Aspartate--tRNA ligase, cytoplasmic
	[122]		Q92900	7	7	8	1.95	3.5e-05	8	8	7.7	2.14	1.6e-05	13	15	12.9	3.02	2.1e-06	23	24	24.2	3.84	5.2e-07	124346	HUMAN	SwissProt	Regulator of nonsense transcripts 1
	[123]		O95602						1	1	0.8	0.82	0.00088	23	23	17.5	3.41	5.3e-06	17	17	11.4	3.35	7e-06	194813	HUMAN	SwissProt	DNA-directed RNA polymerase I subunit RPA1
	[123-1]	10	O14802											5	5	4.2	1.48	0.0001	8	8	6.8	1.56	8.1e-05	155643	HUMAN	SwissProt	DNA-directed RNA polymerase III subunit RPC1
	[124]		O95163	3	3	3.9	2.41	3.8e-06	6	6	7.4	3.24	3.6e-07	21	23	19.3	4.06	2e-07	18	21	16.7	3.69	1.3e-06	150256	HUMAN	SwissProt	Elongator complex protein 1
	[125]		Q9UG63	8	9	15.2	3.43	1.6e-07	10	12	20.2	2.83	4.2e-06	23	28	43.2	3.81	6.6e-07	20	24	42.1	4.15	2.1e-07	71290.9	HUMAN	SwissProt	ATP-binding cassette sub-family F member 2
	[126]		Q9UHB6	26	29	39.1	3	3.5e-06	20	24	32.9	4.12	5.4e-07	21	25	33.2	3.53	3.5e-07	23	24	38.7	3.9	1.3e-07	85226.2	HUMAN	SwissProt	LIM domain and actin-binding protein 1
	[127]		P02786	15	16	22.2	3.98	9.3e-08	21	26	32.9	3.81	1.7e-07	22	23	32.8	4.13	9.9e-08	22	26	32.8	3.54	3.4e-07	84872.1	HUMAN	SwissProt	Transferrin receptor protein 1
	[128]		P04075	10	10	30.8	1.73	0.00017	14	15	51.1	3.45	2.4e-07	12	13	44.2	3.78	4.4e-08	20	22	73.9	4.83	3.7e-09	39420.4	HUMAN	SwissProt	Fructose-bisphosphate aldolase A
	[128-1]	1	P09972						4	4	17.6	2.91	2.1e-06	2	2	8.2	4.46	2.7e-09	4	4	17.6	2.89	4.9e-07	39456.2	HUMAN	SwissProt	Fructose-bisphosphate aldolase C
	[129]		Q6P2Q9	20	21	8.3	1.39	0.00019	18	18	7.5	1.79	5.9e-05	16	16	7.1	1.53	4.9e-05	37	42	18.7	2.52	9.4e-06	273603	HUMAN	SwissProt	Pre-mRNA-processing-splicing factor 8
	[130]		P00558	3	3	8.2	3.29	9.9e-07	9	11	31.9	3.16	1.7e-06	12	13	36.7	3.7	9.6e-08	18	24	54.2	4.16	1.6e-07	44615.1	HUMAN	SwissProt	Phosphoglycerate kinase 1
	[131]		O95573	11	12	20	4.08	3.1e-08	13	15	23.5	3.68	3.2e-07	19	21	34.7	4.43	3.5e-08	20	25	35.1	4.05	1.9e-07	80420.8	HUMAN	SwissProt	Long-chain-fatty-acid--CoA ligase 3
	[131-1]	14	O60488	10	10	18.7	2.93	2.8e-06	7	9	13.4	3.36	1.7e-06	7	7	13.1	4.31	3e-08	8	8	16	3.44	1.8e-07	79188.8	HUMAN	SwissProt	Long-chain-fatty-acid--CoA ligase 4
	[132]		Q92499	11	11	16.4	3.19	8.9e-07	16	18	27.4	3.15	1.3e-06	23	29	38.5	3.39	1.3e-06	21	24	35	3.4	3.3e-07	82432.9	HUMAN	SwissProt	ATP-dependent RNA helicase DDX1
	[133]		P50454	14	17	40.2	3.7	1e-06	13	19	43.1	3.16	5.4e-07	20	30	45.9	3.79	2.6e-07	20	30	53.8	3.92	9.1e-08	46440.9	HUMAN	SwissProt	Serpin H1
	[134]		Q86VP6	23	25	20.4	3.6	4e-07	24	27	22.1	2.74	4.5e-06	25	27	23.7	2.62	8.1e-06	26	30	24.1	3.2	1.1e-06	136377	HUMAN	SwissProt	Cullin-associated NEDD8-dissociated protein 1
	[135]		O95831	10	12	20.7	2.4	1.2e-05	14	15	29.2	4.31	2.7e-08	19	21	41.3	3.7	8.9e-07	19	22	38	4.29	9.5e-08	66901.2	HUMAN	SwissProt	Apoptosis-inducing factor 1, mitochondrial
	[136]		P55084	8	8	20	2.82	7.9e-07	7	7	16.5	4.27	1e-08	18	21	42.8	4.76	3.3e-09	20	20	46.6	4.65	9.1e-09	51294.9	HUMAN	SwissProt	Trifunctional enzyme subunit beta, mitochondrial
	[137]		Q9NYL9	15	17	43.2	5.47	5.7e-09	16	19	49.7	3.68	1.1e-06	13	15	46.3	2.8	3.4e-06	15	19	46.9	4.56	6.1e-08	39595.1	HUMAN	SwissProt	Tropomodulin-3
	[137-1]	10	P28289	5	5	16.4	1.35	0.00075	7	7	22	3.39	1.2e-06	3	3	10.6	1.14	0.0002	8	8	27	2.35	1.1e-05	40569.5	HUMAN	SwissProt	Tropomodulin-1
	[138]		P67936	20	29	61.7	3.91	7.4e-07	21	25	61.3	4.05	3e-07	14	15	47.2	3.55	1.3e-06	16	17	53.6	4.07	2.3e-07	28522	HUMAN	SwissProt	Tropomyosin alpha-4 chain
	[138-1]	13	P07951	18	25	49.6	2.66	1e-05	21	26	52.8	2.77	4.3e-05	14	14	36.6	1.28	0.00024	12	13	31.3	2.65	7.7e-05	32851	HUMAN	SwissProt	Tropomyosin beta chain
	[138-2]	14	P09493	18	26	39.1	2.79	1e-05	15	19	37.3	2.77	4.3e-05	11	11	30.3	1	0.0033	10	11	27.1	2.65	7.7e-05	32708.8	HUMAN	SwissProt	Tropomyosin alpha-1 chain
	[138-3]	10	P06753	15	20	34.7	2.75	1e-05	16	21	38.2	2.66	1e-05	10	10	27.4	2.21	0.00046	10	10	29.8	2.21	7.3e-05	32950.2	HUMAN	SwissProt	Tropomyosin alpha-3 chain
	[139]		Q15418	2	2	2.4	0.16	0.0056						23	29	36.7	4.2	2.8e-08	20	21	32.8	2.47	8.3e-06	82723.7	HUMAN	SwissProt	Ribosomal protein S6 kinase alpha-1
	[139-1]	18	P51812	4	4	5.5	0.93	0.00057	4	4	5.5	0.3	0.0037	21	24	32	4.2	2.8e-08	21	23	30.7	2.99	1.1e-05	83736.7	HUMAN	SwissProt	Ribosomal protein S6 kinase alpha-3
	[139-2]	2	Q9UK32	2	2	2.7	0.93	0.00057						6	7	9.8	4.2	2.8e-08	6	7	8.5	2.36	0.00017	83872.8	HUMAN	SwissProt	Ribosomal protein S6 kinase alpha-6
	[139-3]	2	Q15349	3	3	4.1	0.93	0.00057						6	8	9.4	0.92	0.00047	9	9	12.8	1.24	0.00017	83239.5	HUMAN	SwissProt	Ribosomal protein S6 kinase alpha-2
	[140]		Q99613	10	12	11.7	2.94	3.6e-06	12	15	17.9	5.57	7.9e-10	14	15	20.9	5.73	2.1e-09	13	17	18.5	4.29	2.2e-08	105345	HUMAN	SwissProt	Eukaryotic translation initiation factor 3 subunit C
	[141]		P53396	13	13	14.4	2.44	1.9e-05	21	21	24.9	3.36	1.8e-07	12	13	13.9	2.54	1.1e-05	21	22	24.7	3.9	1.7e-07	120840	HUMAN	SwissProt	ATP-citrate synthase
	[142]		P54136	15	16	27.6	4.15	4.2e-08	12	12	20.2	3.5	7.7e-07	14	15	25.8	2.38	2e-05	19	23	36.8	4.28	4.2e-08	75379.7	HUMAN	SwissProt	Arginine--tRNA ligase, cytoplasmic
	[143]		O14974	20	22	21	3.38	1.3e-06	19	19	20.8	4.14	2.2e-07	5	5	4.9	1.53	9.1e-05	6	7	7.1	2.09	4.4e-05	115282	HUMAN	SwissProt	Protein phosphatase 1 regulatory subunit 12A
	[144]		P63279	12	37	76.6	3.25	8.1e-07	15	53	75.9	4.61	4.5e-08	9	12	53.8	3.78	3.4e-07	11	17	55.7	3.53	6e-07	18007	HUMAN	SwissProt	SUMO-conjugating enzyme UBC9
	[145]		P60660	14	36	80.8	4.34	4.5e-08	15	40	89.4	4.2	2.7e-07	13	16	80.8	3.56	1.8e-06	16	30	89.4	4.2	8e-07	16930.2	HUMAN	SwissProt	Myosin light polypeptide 6
	[145-1]	6	P14649	7	10	35.1	2.87	2.5e-05	7	11	36.1	2.24	5.6e-05	4	4	15.4	1.76	7.3e-05	5	7	21.6	2.02	0.0001	22764.2	HUMAN	SwissProt	Myosin light chain 6B
	[146]		P46459	11	13	17.6	3.06	4.8e-06	14	15	19.5	3.25	8.2e-08	24	26	34.5	2.98	1.8e-05	16	17	24.2	3.43	7.4e-07	82595.1	HUMAN	SwissProt	Vesicle-fusing ATPase
	[146-1]	4	Q969G3	2	2	6.3	1.35	0.00088	5	5	13.6	2.82	4.7e-05											46649.8	HUMAN	SwissProt	SWI/SNF-related matrix-associated actin-dependent regulator of chromatin subfamily E member 1
	[147]		Q14697	17	18	24.6	2.51	7.8e-06	17	19	22.7	2.66	6.9e-06	16	16	21	2.62	1.1e-06	25	30	35.7	2.95	4.5e-06	106875	HUMAN	SwissProt	Neutral alpha-glucosidase AB
	[148]		O95373	15	17	17.4	4.48	2.4e-07	14	16	16	3.37	3.4e-06	16	18	19.8	4.11	5.9e-07	19	27	21.1	3.68	3.2e-06	119518	HUMAN	SwissProt	Importin-7
	[148-1]	11	O15397	6	6	7.4	2.46	3.4e-06	4	4	4.8	1.54	0.00015	8	8	9.2	2.33	0.00013	9	10	9.8	3.1	6.7e-06	119939	HUMAN	SwissProt	Importin-8
	[149]		Q07065	9	13	19.6	2.76	2.3e-05	12	13	26.1	3.15	4.7e-06	8	8	18.1	5.24	1.5e-09	14	14	32.4	5.51	4.3e-09	66023	HUMAN	SwissProt	Cytoskeleton-associated protein 4
	[150]		Q9HAV4	7	7	6.3	1.54	5.2e-05	7	7	7.1	3.1	7.3e-07	15	15	15.1	2.67	5.7e-06	19	19	19.4	4.25	3.7e-08	136312	HUMAN	SwissProt	Exportin-5
	[151]		O75533	19	20	19.6	3.7	2.6e-07	20	21	20.6	2.56	6.6e-06	20	22	20.7	1.8	4.4e-05	25	27	26.7	3.2	1.4e-06	145832	HUMAN	SwissProt	Splicing factor 3B subunit 1
	[152]		P36776	2	2	2.5	0.67	0.0036	6	6	6.7	1.49	6.8e-05	10	11	12.9	3.72	1e-07	20	21	24.9	4.15	1.7e-08	106490	HUMAN	SwissProt	Lon protease homolog, mitochondrial
	[153]		P31040	16	19	36.9	5.45	1.7e-10	17	24	40.4	4.15	6.3e-08	10	10	20	1.34	0.00014	5	5	11.4	2.54	1.1e-05	72692.2	HUMAN	SwissProt	Succinate dehydrogenase [ubiquinone] flavoprotein subunit, mitochondrial
	[154]		P48643	20	22	36.4	3.2	1.1e-06	21	29	39	3.82	6.8e-07	19	24	37.5	2.52	1.6e-05	22	26	46	2.77	3.1e-06	59671.6	HUMAN	SwissProt	T-complex protein 1 subunit epsilon
	[154-1]	22	P50991	14	16	31.2	3.52	8.1e-07	16	21	32.5	2.74	3.6e-06	16	17	35.6	2.77	4.5e-05	18	21	38	3.87	1.4e-07	57924.8	HUMAN	SwissProt	T-complex protein 1 subunit delta
	[155]		P78371	15	19	35.3	4.25	1.3e-08	17	22	40.4	3.99	7.6e-07	17	21	37.8	4.11	1.1e-07	18	20	41.1	4.2	4e-08	57488.7	HUMAN	SwissProt	T-complex protein 1 subunit beta
	[156]		Q13619	11	11	14.4	3.43	8.2e-06	9	9	11.6	2.34	1.6e-05	24	30	35	3.11	1.5e-06	20	23	29	3.59	3.2e-07	87681	HUMAN	SwissProt	Cullin-4A
	[156-1]	21	Q13620	13	13	14.6	1.86	0.00016	11	11	12.4	2.33	1.7e-05	24	25	26.2	2.91	1.8e-06	24	25	27.4	2.38	3.6e-05	103983	HUMAN	SwissProt	Cullin-4B
	[157]		P26358	11	11	8.7	3.12	3.9e-07	9	9	7.4	1.4	0.00014	16	19	11.7	4.26	2.7e-08	23	24	17.3	3.36	1.3e-06	183167	HUMAN	SwissProt	DNA (cytosine-5)-methyltransferase 1
	[158]		O43592	8	8	8.5	2.78	1.8e-06	5	6	6.3	3.52	3.4e-06	18	20	23.1	3.61	3.7e-07	17	19	23.5	4.36	3.9e-08	109965	HUMAN	SwissProt	Exportin-T
	[159]		Q9Y3I0	8	8	15.6	1.64	0.00018	10	12	22	4.39	3.8e-07	17	18	38.4	3.72	7.5e-07	18	20	45.5	4.06	6e-07	55210.8	HUMAN	SwissProt	tRNA-splicing ligase RtcB homolog
	[160]		P61978	11	12	27.4	3.47	2.9e-07	10	13	25.7	4.4	1.6e-08	12	13	30.5	4.03	6.2e-08	15	18	43.6	4.91	3.2e-09	50976.7	HUMAN	SwissProt	Heterogeneous nuclear ribonucleoprotein K
	[161]		Q92621	11	11	6.8	1.74	3.3e-05	4	4	2.5	2.05	8.6e-05	25	29	14.8	2.9	3.6e-06	22	23	12.5	2.75	4.2e-06	227924	HUMAN	SwissProt	Nuclear pore complex protein Nup205
	[162]		O43175	14	17	32.3	4.36	9.3e-09	12	13	28.7	3.87	1.3e-07	15	26	34.3	3.98	1.5e-07	16	27	37.1	4.7	2.2e-08	56651	HUMAN	SwissProt	D-3-phosphoglycerate dehydrogenase
	[163]		P04843	16	17	32.5	4	1.8e-06	16	16	30.6	2.79	1e-05	16	18	33.1	2.97	1.8e-05	16	19	35.1	3.62	3.2e-06	68570	HUMAN	SwissProt	Dolichyl-diphosphooligosaccharide--protein glycosyltransferase subunit 1
	[164]		P26640	17	18	15.4	4.4	6.5e-08	15	15	15.3	4.7	4.4e-08	13	13	13.4	3.76	1.9e-07	14	14	14.7	4.53	2.7e-07	140477	HUMAN	SwissProt	Valine--tRNA ligase
	[165]		P11940	17	19	26.1	3.08	1e-06	15	17	26.4	3.97	1.3e-07	13	15	24.2	3.76	2.4e-07	16	18	25.9	4.51	2.5e-08	70671.5	HUMAN	SwissProt	Polyadenylate-binding protein 1
	[165-1]	6	Q13310	8	8	14.4	3.25	7.4e-07	4	4	7.1	3.27	3.4e-07	6	6	11.2	3.76	2.4e-07	4	4	8.4	4.18	1.9e-07	70783.5	HUMAN	SwissProt	Polyadenylate-binding protein 4
	[166]		Q14152	11	12	8.5	1.57	0.00019	24	25	17.9	2.7	4.4e-06	20	20	13.7	2.51	5.6e-05	19	20	16.3	4.33	3.3e-08	166571	HUMAN	SwissProt	Eukaryotic translation initiation factor 3 subunit A
	[167]		O43852	10	14	42.9	4.15	1.7e-08	13	19	49.2	3.55	2e-07	16	24	49.8	4.7	1.3e-08	13	20	52.1	4.64	5.2e-09	37107.1	HUMAN	SwissProt	Calumenin
	[167-1]	18	Q15293	12	17	48.3	3.62	2.6e-07	12	16	47.1	3.42	1.1e-06	13	16	47.7	3.99	5e-08	11	15	36.9	3.48	1.4e-06	38890.3	HUMAN	SwissProt	Reticulocalbin-1
	[168]		Q93008	12	12	5.3	3.83	8.7e-08	12	13	5	2.94	2.1e-07	29	33	12	2.52	6.8e-06	30	31	13.3	2.4	1.1e-05	292282	HUMAN	SwissProt	Probable ubiquitin carboxyl-terminal hydrolase FAF-X
	[169]		Q92878	12	12	9.9	3.09	2.9e-06	17	17	14.9	2.83	4.8e-06	19	20	15.9	3.41	9.9e-07	24	25	19	3.61	1e-07	153894	HUMAN	SwissProt	DNA repair protein RAD50
	[170]		P30041	7	10	28.6	2.41	1.7e-05	7	7	32.1	3.37	4e-07	9	13	53.1	4.58	9.9e-09	13	20	71.4	5.61	7.5e-10	25035.2	HUMAN	SwissProt	Peroxiredoxin-6
	[171]		Q9Y266	17	20	49.8	3.72	1.5e-06	17	22	53.5	3.41	5.2e-07	11	12	36	2.09	1.7e-05	9	11	32	3.28	6e-08	38243.2	HUMAN	SwissProt	Nuclear migration protein nudC
	[172]		P43490	12	12	28.3	2.12	7.8e-06	7	7	19.8	3.09	1.2e-06	18	22	43.4	4.59	1.2e-08	10	12	27.7	2.95	5.3e-07	55521.6	HUMAN	SwissProt	Nicotinamide phosphoribosyltransferase
	[173]		P24752	10	12	33	4.75	1.4e-08	9	12	27.9	4.72	3.6e-08	13	16	38.2	5.05	1.7e-08	13	16	40.3	4.72	4.3e-09	45200	HUMAN	SwissProt	Acetyl-CoA acetyltransferase, mitochondrial
	[174]		P78347	9	9	11.6	4.03	2.1e-07	12	12	12.5	2.22	2.7e-05	22	22	27.5	3.12	2.4e-06	18	18	21.8	3.63	1.5e-06	112417	HUMAN	SwissProt	General transcription factor II-I
	[175]		Q15233	9	11	18.7	2.06	3.7e-06	10	10	26.3	3.15	1.6e-06	10	12	24.6	2.13	1.1e-05	15	15	34.8	4.98	9.8e-09	54232	HUMAN	SwissProt	Non-POU domain-containing octamer-binding protein
	[175-1]	9	P23246						5	5	7.9	0.64	0.003	6	6	9.3	2	1.5e-05	7	7	12.9	1.36	0.00025	76150	HUMAN	SwissProt	Splicing factor, proline- and glutamine-rich
	[176]		P00966	11	12	21.4	1.42	7.6e-05	9	9	17	1.5	5.6e-05	13	14	26.9	2.51	2.2e-06	17	19	35.7	3.85	4.3e-07	46530.8	HUMAN	SwissProt	Argininosuccinate synthase
	[177]		P55265	8	9	7.5	0.72	0.003	6	6	6	3.14	8.7e-07	16	17	18.1	2.89	9.3e-07	17	18	16.8	4.19	5.3e-08	136068	HUMAN	SwissProt	Double-stranded RNA-specific adenosine deaminase
	[178]		P69849	14	15	15.1	2.25	1e-05	16	17	15.6	2.96	7.1e-07	11	11	10.2	2.16	2.1e-05	17	18	17.9	4.75	3.6e-09	134135	HUMAN	SwissProt	Nodal modulator 3
	[178-1]	1	Q15155	14	15	14.6	2.45	7.4e-06	16	17	15.6	2.96	7.1e-07	12	12	11.5	2.65	2.1e-05	17	18	17.9	4.75	3.6e-09	134325	HUMAN	SwissProt	Nodal modulator 1
	[179]		Q9Y4A5											36	36	9.7	2.12	1.4e-05	31	31	9.4	2.44	1.4e-05	437604	HUMAN	SwissProt	Transformation/transcription domain-associated protein
	[180]		P30101	9	9	19	2.26	4.9e-06	11	12	23.2	2.21	1.2e-05	9	9	19.2	3.56	2.5e-07	17	17	41.6	3.68	4.5e-07	56782.9	HUMAN	SwissProt	Protein disulfide-isomerase A3
	[181]		P05141	11	13	30.9	2.91	2e-06	12	14	27.9	2.6	7e-06	18	33	50.3	2.92	5.1e-06	22	34	55.7	2.97	2.1e-06	32852.5	HUMAN	SwissProt	ADP/ATP translocase 2
	[181-1]	10	P12236	9	10	26.2	3.29	6.7e-07	9	9	27.5	2.67	6.1e-06	17	28	40.3	2.74	5.1e-06	19	22	55	3.18	6.6e-07	32866.6	HUMAN	SwissProt	ADP/ATP translocase 3
	[181-2]	7	P12235	8	9	23.2	3.29	6.7e-07	5	5	13.8	2.4	8.1e-06	11	22	29.9	2.5	5.1e-06	15	18	42.3	3.18	6.6e-07	33064.8	HUMAN	SwissProt	ADP/ATP translocase 1
	[182]		P38606	10	10	18.5	3.78	4.8e-06	8	8	16.2	3.23	9.7e-06	16	20	34.8	3.32	4.6e-07	21	22	43.6	3.41	8.4e-08	68304.7	HUMAN	SwissProt	V-type proton ATPase catalytic subunit A
	[183]		P49748	18	20	31.6	3.44	1.6e-06	17	19	29.3	2.81	7e-06	21	23	38.9	2.5	7e-06	18	18	31.8	1.86	3.9e-05	70390.7	HUMAN	SwissProt	Very long-chain specific acyl-CoA dehydrogenase, mitochondrial
	[184]		Q9NR30	16	17	23.2	3.03	1.1e-06	16	19	25.7	2.68	3.2e-06	10	12	16.5	2.56	7.3e-06	19	20	30.8	3.15	3.8e-06	87345.1	HUMAN	SwissProt	Nucleolar RNA helicase 2
	[185]		P60174	2	2	7.7	1.03	0.00059	6	7	28	2.39	1.7e-05	5	5	23.1	2.06	0.00019	13	18	58	4.46	1.9e-07	30791.3	HUMAN	SwissProt	Triosephosphate isomerase
	[186]		P43246	13	14	15.4	2.99	1.2e-06	16	17	19.4	2.18	1.2e-05	18	21	23.2	3.61	2.8e-07	19	21	28.8	3.24	4.5e-06	104744	HUMAN	SwissProt	DNA mismatch repair protein Msh2
	[187]		P50416	10	10	13.8	3.03	2e-06	10	11	15.8	2.16	2e-05	20	22	27.8	2.76	2.6e-06	18	20	26.8	3.35	3e-06	88368.4	HUMAN	SwissProt	Carnitine O-palmitoyltransferase 1, liver isoform
	[188]		Q5M775	15	17	15.9	3.12	7.9e-06	18	20	20	4.02	6.6e-08	8	8	8.4	1.97	7.3e-05	6	6	5.2	0.59	0.0024	118586	HUMAN	SwissProt	Cytospin-B
	[189]		P21796	11	12	54.1	5.37	3.7e-09	11	12	57.6	5.12	2.6e-09	9	9	46.3	2.96	2.2e-06	12	17	56.2	5.37	1.3e-09	30772.8	HUMAN	SwissProt	Voltage-dependent anion-selective channel protein 1
	[189-1]	6	Q9Y277	2	3	7.4	1.7	0.00016	4	5	14.8	1.91	0.00017	3	3	12	1.74	0.00032	6	8	28.6	3.81	1.8e-07	30658.9	HUMAN	SwissProt	Voltage-dependent anion-selective channel protein 3
	[190]		P62195	11	12	29.1	3.15	6.7e-07	10	10	32	3.24	4.8e-06	14	16	41.4	3.94	1.7e-06	14	15	44.1	3.61	2e-06	45626.4	HUMAN	SwissProt	26S proteasome regulatory subunit 8
	[190-1]	17	P62191	4	5	10.9	0.69	0.0011	7	9	17.5	1.73	9.3e-05	12	15	37.5	3.24	1.8e-06	10	12	28.9	2.72	2.8e-05	49184.9	HUMAN	SwissProt	26S proteasome regulatory subunit 4
	[190-2]	1	Q8NB90	1	1	1.3	0.69	0.0011	2	2	2.6	1.03	0.00077	2	2	2.6	0.75	0.00098	1	2	1.3	1.13	0.00047	97905.3	HUMAN	SwissProt	ATPase family protein 2 homolog
	[191]		Q12788	3	3	4.6	3.91	2.1e-06	5	5	9.2	3.05	8.6e-06	16	18	29.7	3.5	3.8e-07	18	23	33.2	3.16	5.2e-06	89035.5	HUMAN	SwissProt	Transducin beta-like protein 3
	[192]		P52907	13	17	68.5	4.95	3.6e-09	12	15	68.9	5.46	7.9e-10	9	10	53.5	3.54	1.4e-07	11	12	66.1	3.76	2.7e-07	32923	HUMAN	SwissProt	F-actin-capping protein subunit alpha-1
	[192-1]	12	P47755	9	9	40.9	3.31	6.7e-06	8	10	44.1	4.27	2.6e-08	2	2	11.2	0.78	0.0054	9	9	46.5	2.82	6.7e-06	32949.4	HUMAN	SwissProt	F-actin-capping protein subunit alpha-2
	[193]		Q13617	6	6	7.9	0.99	0.00032	4	4	5.8	2.06	0.00011	17	17	21.6	2.08	9.8e-06	16	17	24.3	4.39	1.8e-08	86983.9	HUMAN	SwissProt	Cullin-2
	[194]		P19338	18	18	24.9	2.94	7.7e-07	21	21	29.2	3.66	3.6e-08	12	13	16.2	2.29	2.6e-06	17	17	22.1	3.37	1.3e-07	76615	HUMAN	SwissProt	Nucleolin
	[195]		P08865	6	7	29.8	3.83	8.6e-07	11	12	57.6	5.33	4.9e-09	6	7	37.6	4.42	3.4e-08	12	16	53.2	4.74	7.1e-08	32854.4	HUMAN	SwissProt	40S ribosomal protein SA
	[196]		P45880	7	7	27.6	5.21	9.7e-10	11	11	43.9	6.88	3.8e-12	7	7	34	5.67	2.3e-10	10	12	52.7	5.31	8.3e-10	31566.8	HUMAN	SwissProt	Voltage-dependent anion-selective channel protein 2
	[197]		P35249	4	4	12.9	2.2	1.3e-05	3	3	10.2	2.07	2.5e-05	5	5	13.2	3.38	5.6e-07	10	11	34.7	6	3.3e-09	39682.1	HUMAN	SwissProt	Replication factor C subunit 4
	[198]		O14950	13	37	62.2	4.44	1.1e-08	12	33	62.2	4.7	1e-08	9	14	51.2	4.55	9.4e-09	13	20	62.8	4.5	1e-08	19779.3	HUMAN	SwissProt	Myosin regulatory light chain 12B
	[199]		Q12906	14	16	24	2.89	9.6e-06	15	15	21.7	4.51	3.8e-08	8	9	10.1	4.12	1.4e-06	14	15	19.5	3.71	2.9e-07	95339.2	HUMAN	SwissProt	Interleukin enhancer-binding factor 3
	[200]		P35998	12	13	32.3	3.19	1.5e-06	17	18	47.8	4.15	6e-08	14	14	40	4.02	8.3e-08	15	18	43.4	3.19	1.2e-06	48634.3	HUMAN	SwissProt	26S proteasome regulatory subunit 7
	[201]		P52292	5	6	11.5	1.61	0.0002	9	9	20.6	5.08	8.3e-09	11	11	25.7	3.65	5.2e-07	15	15	41.8	3.6	1.6e-06	57862.4	HUMAN	SwissProt	Importin subunit alpha-1
	[202]		Q08J23	4	4	7.2	1.49	0.00025	9	9	15.6	3.47	2.9e-06	10	10	16.6	3.27	5.7e-06	13	13	21.8	4.5	4e-07	86471.5	HUMAN	SwissProt	tRNA (cytosine(34)-C(5))-methyltransferase
	[203]		P14866	6	10	18.2	4.31	3.6e-07	11	15	28	4.87	3.3e-08	6	6	15.1	3.65	1.4e-06	8	9	21.9	3.04	5.3e-07	64133.3	HUMAN	SwissProt	Heterogeneous nuclear ribonucleoprotein L
	[204]		P17812	11	12	24.5	2.64	5.7e-06	8	10	13.9	2.45	5.6e-06	15	19	34.5	3.16	2.4e-06	19	23	39.8	3.06	4.5e-06	66690.9	HUMAN	SwissProt	CTP synthase 1
	[204-1]	10	Q9NRF8	3	4	6.5	2.06	3e-05	2	4	4.4	2.45	5.6e-06	8	10	16.7	4.78	1.3e-09	12	14	23.4	4.21	3.9e-09	65678.1	HUMAN	SwissProt	CTP synthase 2
	[205]		P22695	10	12	29.8	3.77	3e-07	7	8	18.8	3.8	1.8e-07	12	15	36	4.09	3.9e-06	13	16	39.7	4.55	1.4e-08	48443.4	HUMAN	SwissProt	Cytochrome b-c1 complex subunit 2, mitochondrial
	[206]		P31153	6	7	20.3	3.71	4.1e-07	9	10	34.9	2.97	4.5e-06	14	17	46.3	4.3	9.6e-08	12	14	46.6	4.49	3.4e-08	43661	HUMAN	SwissProt	S-adenosylmethionine synthase isoform type-2
	[207]		Q16891	12	13	17.5	3.79	1.1e-07	14	17	19.7	3.51	1.8e-07	15	17	22.4	4.51	3.9e-08	10	11	13.5	2.99	6.5e-07	83678.6	HUMAN	SwissProt	MICOS complex subunit MIC60
	[208]		Q9C0C2	11	11	7.8	2.22	5.1e-06	5	5	3.5	1.64	3e-05	14	14	10.6	4.84	1.4e-08	7	7	5	4.23	1.3e-07	181797	HUMAN	SwissProt	182 kDa tankyrase-1-binding protein
	[209]		P07237	9	10	20.3	4.13	4.8e-07	12	13	27.6	3.75	2.6e-07	12	12	24.8	2.5	3.5e-06	15	17	30.5	4.29	4.9e-08	57116.8	HUMAN	SwissProt	Protein disulfide-isomerase
	[210]		P38159	11	13	32.5	3.11	1.2e-07	12	14	33	5.82	6.8e-11	7	8	17.1	1.53	3.6e-05	7	8	20.7	2.17	2.6e-05	42332.2	HUMAN	SwissProt	RNA-binding motif protein, X chromosome
	[210-1]	1	Q8N7X1	2	2	2.2	2.32	7.5e-06	1	1	1.3	3.07	1.3e-06						1	1	1.3	1.71	8.8e-05	114938	HUMAN	SwissProt	RNA-binding motif protein, X-linked-like-3
	[211]		P06396	12	15	21	4.22	5e-08	11	14	22.5	5.34	1.9e-09	8	8	14.5	4.24	1.1e-07	13	15	22.5	4.1	3.2e-07	85698.2	HUMAN	SwissProt	Gelsolin
	[212]		P62979	8	15	47.4	3.17	1.2e-06	12	22	59.6	3.36	5.7e-07	9	20	39.1	4.08	1.2e-07	15	26	59.6	4.12	4.9e-08	17965.1	HUMAN	SwissProt	Ubiquitin-40S ribosomal protein S27a
	[212-1]	1	P62987	7	13	47.7	3.17	1.2e-06	10	19	47.7	2.82	1.5e-05	10	21	55.5	4.08	1.2e-07	13	23	47.7	4.12	4.9e-08	14728.5	HUMAN	SwissProt	Ubiquitin-60S ribosomal protein L40
	[213]		P16333	13	17	53.6	3.96	8.2e-07	13	16	44	3.48	7e-07											42864.8	HUMAN	SwissProt	Cytoplasmic protein NCK1
	[214]		Q9Y4L1	2	2	3.2	2.05	8.5e-05	2	2	3.2	2.75	1.5e-05	10	10	12.1	3.37	2.2e-06	16	18	22.9	3.66	2.5e-07	111336	HUMAN	SwissProt	Hypoxia up-regulated protein 1
	[215]		P0DP23	10	13	36.9	4.04	2.7e-07	11	17	46.3	4.18	1.3e-07	5	6	29.5	3.56	4.7e-07	10	14	41.6	5.39	1.5e-08	16837.7	HUMAN	SwissProt	Calmodulin-1
	[216]		P67809	10	11	43.8	4.41	1.1e-07	10	12	48.5	4.53	3e-07	7	8	31.8	3.86	1.7e-07	8	9	42.3	3.72	5.2e-07	35924.5	HUMAN	SwissProt	Nuclease-sensitive element-binding protein 1
	[216-1]	3	P16989	6	6	18.5	4.13	1.1e-07	5	5	17.5	4.73	1.3e-07	4	5	12.6	2.25	1.6e-05	4	4	12.4	3.2	7.5e-07	40090.2	HUMAN	SwissProt	Y-box-binding protein 3
	[217]		P29966	11	13	50.6	4.28	8.7e-07	8	9	48.2	3.98	1.2e-07	7	9	38.6	4.93	1.4e-07	8	9	41.6	3.46	1.3e-06	31554.9	HUMAN	SwissProt	Myristoylated alanine-rich C-kinase substrate
	[217-1]	4	P49006	3	3	27.7	1.95	6.1e-06	3	3	17.9	3.32	1.8e-05	2	2	14.4	3.24	1.7e-05	3	3	19.5	2.23	9.6e-05	19528.9	HUMAN	SwissProt	MARCKS-related protein
	[218]		O95071											18	18	7	4.04	1.6e-08	20	20	8.3	2.94	5.4e-06	309355	HUMAN	SwissProt	E3 ubiquitin-protein ligase UBR5
	[219]		P04792	11	12	58	3.32	1.2e-06	13	16	66.3	4.24	1.5e-07	11	15	42.9	3.12	1.9e-06	9	12	56.6	4.54	8e-08	22782.7	HUMAN	SwissProt	Heat shock protein beta-1
	[220]		Q9BPX3	3	3	2.8	1.22	0.00012	4	4	4.5	0.99	0.00018	14	16	14.4	3.62	9e-07	16	17	17.9	4.08	3e-08	114335	HUMAN	SwissProt	Condensin complex subunit 3
	[221]		P32322	6	7	31	4.34	1.2e-07	8	9	39.8	3.5	5.5e-06	10	13	48.3	5.08	2.1e-08	9	14	42	4.38	4.6e-07	33360.9	HUMAN	SwissProt	Pyrroline-5-carboxylate reductase 1, mitochondrial
	[221-1]	5	Q96C36	2	2	7.2	2.65	4.9e-05	2	2	9.1	1.96	7e-05	6	7	25.9	2.51	5.2e-06	5	8	22.2	3.19	3.5e-06	33637.5	HUMAN	SwissProt	Pyrroline-5-carboxylate reductase 2
	[222]		P40227	11	12	20.2	3.57	9.7e-07	15	16	34.1	3.77	2.8e-07	12	13	26.4	3.62	3.6e-07	17	19	37.3	3.6	1.6e-07	58024.7	HUMAN	SwissProt	T-complex protein 1 subunit zeta
	[223]		P14923	10	12	19.2	2.44	8.2e-06	8	10	12.9	2.35	4.1e-06	14	14	22.7	1.62	3e-05	15	16	27.7	3.4	1.9e-06	81745.5	HUMAN	SwissProt	Junction plakoglobin
	[223-1]	2	P35222											2	2	1.9	0.47	0.002	5	5	6.8	1.8	3.7e-05	85497.4	HUMAN	SwissProt	Catenin beta-1
	[224]		Q13283	8	9	23	3.57	3.5e-07	14	14	39.7	3.34	4.9e-07	13	15	35.4	3.32	8.4e-07	11	17	37.6	4.63	3e-08	52164.7	HUMAN	SwissProt	Ras GTPase-activating protein-binding protein 1
	[224-1]	8	Q9UN86	3	4	7.7	2.51	3e-05	6	6	16	1.85	0.00011	9	10	21.8	1.89	0.00011	4	5	11	1.88	0.00011	54121.6	HUMAN	SwissProt	Ras GTPase-activating protein-binding protein 2
	[225]		Q13435	11	12	13.6	5.63	1.5e-09	11	12	17.5	3.79	3.1e-07	11	11	15.5	2.51	3.1e-06	8	8	11.2	4.79	1.6e-08	100228	HUMAN	SwissProt	Splicing factor 3B subunit 2
	[226]		P34897	2	2	4.4	0.37	0.002	3	3	7.1	1.86	6.4e-05	4	4	9.1	2.04	8e-05	16	16	42.9	3.33	7.9e-07	55993.5	HUMAN	SwissProt	Serine hydroxymethyltransferase, mitochondrial
	[226-1]	4	P34896																5	5	11.4	1.59	0.00017	53083.1	HUMAN	SwissProt	Serine hydroxymethyltransferase, cytosolic
	[227]		Q04637	12	13	8.1	2.72	3.1e-06	13	15	10.3	3.21	5.6e-07	14	15	10.8	4.27	2.3e-08	16	17	12.4	3.41	7.1e-07	175492	HUMAN	SwissProt	Eukaryotic translation initiation factor 4 gamma 1
	[228]		Q9UBB4	7	7	17.3	2.98	2.4e-06	5	5	12.4	2.36	2.5e-05	11	11	29.9	3.21	8e-07	13	13	34.1	4.09	4e-07	53489.2	HUMAN	SwissProt	Ataxin-10
	[229]		O76031	9	9	16.4	2.24	3.2e-05	9	9	16.9	1.91	0.0003	16	21	27.8	3.59	3.2e-07	14	14	25.8	2.04	4.9e-05	69224.3	HUMAN	SwissProt	ATP-dependent Clp protease ATP-binding subunit clpX-like, mitochondrial
	[230]		Q9Y5X1	8	10	17	5.47	1.3e-09	10	12	22.9	5.26	4.5e-09											66592.2	HUMAN	SwissProt	Sorting nexin-9
	[231]		P06493	11	14	46.1	3.29	2.6e-06	16	18	64.3	2.65	8.1e-06	16	20	62.6	2.68	3.7e-06	17	21	63	3.6	1.3e-07	34095.7	HUMAN	SwissProt	Cyclin-dependent kinase 1
	[231-1]	7	P24941	1	1	3.7	1.23	0.00052						7	8	26.8	1.64	0.00021	7	8	24.8	2.46	2.1e-05	33929.8	HUMAN	SwissProt	Cyclin-dependent kinase 2
	[231-2]	4	P06241											2	2	3.4	0.78	0.0014	4	4	7.8	0.96	0.0021	60762.4	HUMAN	SwissProt	Tyrosine-protein kinase Fyn
	[231-3]	2	P50750											3	3	8.1	1.51	0.00017	1	1	2.2	0.89	0.0034	42777.9	HUMAN	SwissProt	Cyclin-dependent kinase 9
	[231-4]	3	P07948	1	1	2	0.81	0.00087											3	3	5.5	0.9	0.0032	58574.6	HUMAN	SwissProt	Tyrosine-protein kinase Lyn
	[231-5]	3	P07947											2	2	3.3	0.78	0.0014	3	3	5	0.89	0.0034	60801.8	HUMAN	SwissProt	Tyrosine-protein kinase Yes
	[231-6]	2	P08631	1	1	1.9	0.81	0.00087											2	2	3	0.89	0.0034	59600.4	HUMAN	SwissProt	Tyrosine-protein kinase HCK
	[231-7]	1	Q00535																2	2	7.2	0.89	0.0034	33304.8	HUMAN	SwissProt	Cyclin-dependent-like kinase 5
	[231-8]	1	P06239											2	2	3.5	0.78	0.0014	1	1	1.6	0.89	0.0034	58001.1	HUMAN	SwissProt	Tyrosine-protein kinase Lck
	[232]		P31930	10	10	23.8	4.25	1.5e-07	10	11	26.7	5.29	2.9e-09	7	7	15.8	4.27	5.8e-07	6	6	15.2	1.19	0.00076	52646.3	HUMAN	SwissProt	Cytochrome b-c1 complex subunit 1, mitochondrial
	[233]		Q29RF7	3	3	3.2	3.81	4.5e-07	1	1	1.2	2.15	1.1e-05	11	11	10.2	4.98	2.9e-08	7	7	6.3	1.83	0.00028	150832	HUMAN	SwissProt	Sister chromatid cohesion protein PDS5 homolog A
	[233-1]	7	Q9NTI5											5	5	3.3	0.54	0.0015	6	6	5.3	1.63	0.00028	164669	HUMAN	SwissProt	Sister chromatid cohesion protein PDS5 homolog B
	[234]		P26641	12	21	26.8	4.5	2.3e-08	12	15	27.9	3.48	9e-08	10	13	24.5	3.72	9.2e-08	14	18	31.1	3.45	3.9e-08	50119.2	HUMAN	SwissProt	Elongation factor 1-gamma
	[235]		O75694	5	5	4.8	2.12	4.6e-05	11	11	10.4	3.2	5.1e-06	11	11	10.2	3.71	8.8e-08	16	16	14.5	3.69	1.7e-07	155201	HUMAN	SwissProt	Nuclear pore complex protein Nup155
	[236]		Q92841	15	15	22.6	3.08	4.6e-06	14	15	21.1	2.85	1.4e-05	7	7	11	2.83	3.4e-06	21	21	31.4	2.37	3.3e-05	80273.1	HUMAN	SwissProt	Probable ATP-dependent RNA helicase DDX17
	[236-1]	17	P17844	15	16	24.9	2.03	2.4e-05	14	14	24.3	1.51	7.1e-05	15	16	24.9	2.45	3.4e-06	15	15	31.8	2.69	1.7e-05	69148.7	HUMAN	SwissProt	Probable ATP-dependent RNA helicase DDX5
	[236-2]	18	O00571	10	10	16.3	2.22	2.3e-06	13	13	21.3	1.94	2.6e-05	13	13	22.5	2.71	1.5e-05	14	15	26.1	2.58	7.9e-06	73244	HUMAN	SwissProt	ATP-dependent RNA helicase DDX3X
	[236-3]	14	O15523	5	5	8	0.86	0.00021	9	9	14.1	1.9	3.4e-05	9	9	15.3	2.71	1.5e-05	12	13	22.7	2.58	7.9e-06	73154.2	HUMAN	SwissProt	ATP-dependent RNA helicase DDX3Y
	[237]		O00303	6	6	21.6	4.4	4.3e-07	8	10	31.1	5.25	1.2e-08	10	12	39.5	3.69	5.3e-07	10	12	38.7	5.47	4.3e-09	37564.2	HUMAN	SwissProt	Eukaryotic translation initiation factor 3 subunit F
	[238]		P40938	7	7	22.5	3.04	4e-05	3	3	12.4	2.71	1.1e-05	12	12	43.8	3.97	8.9e-07	11	13	42.4	3.2	8.7e-06	40556.7	HUMAN	SwissProt	Replication factor C subunit 3
	[239]		P55786	6	6	7.3	2.98	2.2e-06	8	8	10.2	1.95	6.2e-05	16	17	21.4	2.86	9.9e-06	18	18	23.8	3.02	1.1e-06	103277	HUMAN	SwissProt	Puromycin-sensitive aminopeptidase
	[240]		P07195	8	8	28.4	3.22	3e-07	8	10	26	3.84	8.4e-07	10	10	32.3	3.07	6.7e-07	15	17	57.2	3.93	2.1e-07	36638.8	HUMAN	SwissProt	L-lactate dehydrogenase B chain
	[240-1]	10	P00338	5	5	14.2	1.84	6e-05	6	6	16.9	1.54	0.00029	4	4	19.9	1.64	0.00035	10	10	38.3	2.73	1e-05	36689.1	HUMAN	SwissProt	L-lactate dehydrogenase A chain
	[241]		Q06830	15	20	68.8	2.72	3.7e-06	17	26	75.9	3.27	8.8e-07	8	9	54.3	2.37	2.5e-05	14	15	71.9	2.36	1.3e-05	22110.5	HUMAN	SwissProt	Peroxiredoxin-1
	[241-1]	6	Q13162	3	4	15.5	2.93	8.7e-07	6	8	32.5	2.97	5.5e-07	1	1	7.7	2.61	9.4e-07	6	9	29.5	2.85	4.8e-07	30540.2	HUMAN	SwissProt	Peroxiredoxin-4
	[241-2]	8	P32119	5	6	19.2	2.67	4.4e-06	10	12	54.5	1.58	6.4e-05	2	2	9.6	0.37	0.0036	6	6	32.3	1.25	0.00017	21892.1	HUMAN	SwissProt	Peroxiredoxin-2
	[242]		Q9BV20	7	7	20.9	1.91	2.4e-05	7	7	29.3	1.49	2.9e-05	12	16	44.2	4.21	2.6e-07	11	13	41.2	4.78	7e-09	39150.1	HUMAN	SwissProt	Methylthioribose-1-phosphate isomerase
	[243]		Q99714	8	8	41	5.18	4.7e-09	7	7	41	5.17	1.3e-09	11	11	48.7	4.53	5.6e-08	9	10	53.3	4.91	9.4e-09	26923.3	HUMAN	SwissProt	3-hydroxyacyl-CoA dehydrogenase type-2
	[244]		P21291	8	13	56	4	2.5e-07	6	8	46.6	4.99	9.1e-09	10	13	64.8	4.47	1.7e-08	10	13	64.8	4.71	7.1e-09	20567.6	HUMAN	SwissProt	Cysteine and glycine-rich protein 1
	[245]		P47712	14	14	21	2.6	6.1e-06	11	11	17.8	3.05	2.6e-07	12	15	19.2	2.13	2.3e-06	16	19	27.8	2.84	5.6e-06	85239.7	HUMAN	SwissProt	Cytosolic phospholipase A2
	[246]		P00533	8	8	8.3	2.38	5.6e-07	6	6	6.4	2.44	5.9e-07	16	17	17.4	3.32	1.9e-06	15	17	15.3	3.23	5e-07	134279	HUMAN	SwissProt	Epidermal growth factor receptor
	[247]		P63010	3	3	3.6	0.53	0.0017	5	5	6	1.78	5.4e-05	10	10	11	3.48	3.1e-07	15	15	18.8	3.48	1.5e-06	104554	HUMAN	SwissProt	AP-2 complex subunit beta
	[247-1]	2	Q10567						3	3	3.4	1.18	0.00012	5	5	5.5	1.9	1.2e-05	10	10	12.5	3.48	1.5e-06	104638	HUMAN	SwissProt	AP-1 complex subunit beta-1
	[248]		P62333	9	11	25.4	3.19	6.8e-06	10	12	28.5	2.77	9.2e-06	10	12	28.5	3.98	6.4e-08	13	15	45.5	3.86	1.7e-07	44173.4	HUMAN	SwissProt	26S proteasome regulatory subunit 10B
	[249]		P35527	10	11	17.5	4.23	1.1e-07	11	13	25.5	4.62	2.9e-09	6	6	11.2	3.04	6.5e-07	3	3	5.3	0.97	0.00037	62064.8	HUMAN	SwissProt	Keratin, type I cytoskeletal 9
	[249-1]	19	P13645	17	19	29.8	2.86	9.8e-06	12	14	19	2.84	5.8e-06	11	11	18.7	2.42	3.2e-05	4	4	8.2	1.63	0.0001	58827.5	HUMAN	SwissProt	Keratin, type I cytoskeletal 10
	[249-2]	4	P02533	3	3	5.9	1.65	0.00079						4	4	8.7	2.51	8.4e-06						51561.9	HUMAN	SwissProt	Keratin, type I cytoskeletal 14
	[249-3]	2	Q04695											3	3	6.7	2.51	8.4e-06						48106.1	HUMAN	SwissProt	Keratin, type I cytoskeletal 17
	[249-4]	5	P08779	3	3	5.9	1.65	0.00079						5	5	11.4	1.1	0.00013						51268.3	HUMAN	SwissProt	Keratin, type I cytoskeletal 16
	[249-5, 1257-1]	1	P19012	2	2	4.2	1.65	0.00079						3	3	6.1	0.29	0.0069						49212.1	HUMAN	SwissProt	Keratin, type I cytoskeletal 15
	[250]		P40937	3	4	14.4	0.91	0.0005	3	3	7.9	1.08	0.00056	10	11	40.3	2.38	7e-06	10	12	41.5	5.28	5.7e-09	38496.9	HUMAN	SwissProt	Replication factor C subunit 5
	[251]		Q9H3U1	16	17	20	2.85	1.5e-06	12	12	15.1	2.58	4.8e-06	15	16	18.3	2.96	1.6e-06	15	16	19.8	3.13	2.6e-06	103078	HUMAN	SwissProt	Protein unc-45 homolog A
	[252]		Q8TEQ6	5	5	3.7	2.18	2.4e-06	6	6	4.8	0.86	0.00048	13	13	9.5	3.26	9.9e-07	15	16	11.7	3.32	2.9e-06	168591	HUMAN	SwissProt	Gem-associated protein 5
	[253]		P31948						4	4	7.4	0.87	0.00045	4	4	7.4	0.54	0.0018	13	13	24.3	3.94	6.6e-07	62639.8	HUMAN	SwissProt	Stress-induced-phosphoprotein 1
	[254]		P47756	10	11	36.1	3.89	3.7e-07	10	12	36.1	4.16	2.5e-08	8	15	35	4.31	4.9e-07	9	10	42.2	4.62	1.8e-06	31350.8	HUMAN	SwissProt	F-actin-capping protein subunit beta
	[255]		Q16576	11	11	38.6	3.5	1e-06	10	12	36.9	4.02	6.5e-08	9	11	29.6	3.76	1.9e-06	13	17	44.9	3.96	1.6e-07	47820.5	HUMAN	SwissProt	Histone-binding protein RBBP7
	[255-1]	5	Q09028	8	8	20.5	3.5	1e-06	8	8	21.6	2.79	7e-06	7	8	17.2	3.76	1.9e-06	8	8	20	3.55	1.9e-06	47656.1	HUMAN	SwissProt	Histone-binding protein RBBP4
	[256]		Q14839	6	6	3	3.15	3.6e-07	12	12	6.8	3.39	2.8e-07	22	24	12.3	3.01	2.1e-07	20	21	12.9	2.04	2.8e-05	218006	HUMAN	SwissProt	Chromodomain-helicase-DNA-binding protein 4
	[257]		Q9UGI8	9	9	22.1	1.05	0.00017	8	11	23.5	2.38	2e-05	15	21	43.7	3.43	2.6e-07	11	14	30.4	3.42	9.8e-07	47997	HUMAN	SwissProt	Testin
	[258]		Q9Y262	10	10	20.4	5.48	3.3e-10	8	9	15.6	3.86	9.8e-07	10	10	21.8	3.49	1.5e-06	12	13	20.2	3.54	5.1e-07	66727.6	HUMAN	SwissProt	Eukaryotic translation initiation factor 3 subunit L
	[259]		Q13618	1	1	1.3	1.73	0.00013	4	4	5.5	1.02	0.00014	11	13	16	4.27	2.6e-07	8	8	11.8	3.56	7.7e-07	88931	HUMAN	SwissProt	Cullin-3
	[260]		P39023	13	13	28.8	2.83	2.1e-06	12	15	28.3	4.33	1.8e-07	9	10	23.6	2.55	9e-06	14	17	39	3.77	7.1e-08	46109.3	HUMAN	SwissProt	60S ribosomal protein L3
	[261]		P31943	13	14	37.9	4.25	1.7e-08	8	10	27.4	4.29	2.3e-07	10	14	30.3	4.35	2.7e-08	10	13	34.3	4.51	2.9e-09	49229.9	HUMAN	SwissProt	Heterogeneous nuclear ribonucleoprotein H
	[261-1]	12	P52597	10	15	32.3	5.22	3.4e-10	8	11	22.7	4.63	4.5e-09	8	10	25.8	6.23	6.7e-12	10	14	36.6	4.26	9.5e-09	45672.3	HUMAN	SwissProt	Heterogeneous nuclear ribonucleoprotein F
	[261-2]	6	P55795	10	11	26.7	4.25	1.7e-08	9	9	30.1	4.28	2.4e-07	10	13	26.7	4.35	2.7e-08	7	9	25.6	4.51	2.9e-09	49264	HUMAN	SwissProt	Heterogeneous nuclear ribonucleoprotein H2
	[261-3]	6	P31942	5	5	16.5	2.24	1.6e-05	5	6	16.8	2.15	1.7e-05	5	5	15.3	2.49	7.9e-06	4	4	13	2.47	1.8e-06	36926.8	HUMAN	SwissProt	Heterogeneous nuclear ribonucleoprotein H3
	[262]		P40763	8	8	16.6	2.52	7.7e-06	7	7	14.3	2.4	8.9e-06	15	17	26.2	2.92	7.6e-06	14	15	26.1	3.24	1.4e-06	88068.6	HUMAN	SwissProt	Signal transducer and activator of transcription 3
	[263]		Q14203	8	9	7.8	1.92	9.7e-05	7	8	7.2	3.06	3e-05	9	9	8	2.65	5.3e-05	13	13	12.4	3.76	8.5e-07	141696	HUMAN	SwissProt	Dynactin subunit 1
	[264]		Q9Y3F4	9	10	34.3	3.46	1.8e-07	10	10	35.4	2.63	9.1e-06	10	10	38.3	3.02	1.3e-06	12	13	45.4	3.98	9.5e-08	38438.6	HUMAN	SwissProt	Serine-threonine kinase receptor-associated protein
	[265]		P13797	11	11	19.7	0.99	0.00073	8	8	14.9	2.37	9.3e-05	4	4	7	0.7	0.001	15	15	28.9	2.88	3.6e-05	70811.6	HUMAN	SwissProt	Plastin-3
	[265-1]	1	Q14651																3	3	5.2	1.21	0.0011	70254.1	HUMAN	SwissProt	Plastin-1
	[266]		P07910	10	12	30.1	4	1.6e-06	8	9	22.9	3.68	1e-06	6	6	19.6	3.3	4.9e-06	7	8	33	3.49	5.6e-06	33670.3	HUMAN	SwissProt	Heterogeneous nuclear ribonucleoproteins C1/C2
	[267]		P52789	1	1	1.2	0.66	0.00094	6	6	7.4	1.5	0.00024	17	17	21	2.13	5.6e-05	15	16	20.9	2.97	4.4e-06	102381	HUMAN	SwissProt	Hexokinase-2
	[267-1]	1	P19367						2	2	2.5	0.33	0.0014	4	4	4.1	0.6	0.0017	4	4	4.7	1.65	9.9e-05	102487	HUMAN	SwissProt	Hexokinase-1
	[268]		P46777	6	7	24.6	2.39	1.2e-05	11	13	35	2.72	8.4e-06	6	6	24.9	1.33	0.0006	11	13	40.4	4.59	2.6e-08	34362.9	HUMAN	SwissProt	60S ribosomal protein L5
	[269]		Q6DD88	2	2	5.7	4.24	5.4e-08	4	4	11.6	1.47	0.00015	10	13	26.4	2.05	4.6e-05	10	11	28.1	4.51	9.2e-08	60542.5	HUMAN	SwissProt	Atlastin-3
	[270]		P43243	14	14	20.4	2.21	5e-06	14	16	21	2.9	8.6e-06	12	14	16.1	2.76	7.3e-06	14	14	21	1.59	8.5e-05	94624	HUMAN	SwissProt	Matrin-3
	[271]		P42166	7	8	15.1	3	3.2e-06	7	8	13.3	2.26	7.2e-06	13	13	25.8	3.5	4.9e-07	13	13	26.5	2.83	8.1e-06	75492.7	HUMAN	SwissProt	Lamina-associated polypeptide 2, isoform alpha
	[271-1]	3	P42167	6	8	21.8	3	3.2e-06	5	6	16.5	2.26	7.2e-06	4	4	13	3.05	7.5e-06	9	9	30.2	2.83	8.1e-06	50670.6	HUMAN	SwissProt	Lamina-associated polypeptide 2, isoforms beta/gamma
	[272]		Q15645	10	10	26.4	2.18	2.9e-05	10	13	26.6	2.6	1.8e-06	13	18	32.2	3.89	3.9e-08	14	16	38	2.76	5.8e-06	48551.2	HUMAN	SwissProt	Pachytene checkpoint protein 2 homolog
	[273]		O00231	6	8	17.3	2.7	3.5e-06	9	11	26.3	3.47	1.4e-06	13	16	34.8	3.41	3.8e-06	13	16	37	2.8	1.4e-05	47464.2	HUMAN	SwissProt	26S proteasome non-ATPase regulatory subunit 11
	[274]		P54920	8	9	34.9	3.05	2.5e-05	11	12	52.2	3.71	3.3e-06	2	3	7.8	1.37	0.00024	2	2	8.5	0.31	0.002	33233	HUMAN	SwissProt	Alpha-soluble NSF attachment protein
	[275]		P07954	2	2	4.5	0.84	0.001	2	2	6.5	3.3	7.7e-07	2	2	4.3	1.08	0.00053	12	12	41.2	3.36	7.3e-06	54637.5	HUMAN	SwissProt	Fumarate hydratase, mitochondrial
	[276]		P48444	8	8	17.2	1.76	0.00034	9	9	19.2	1.98	5.2e-06	16	17	29	2.57	9.8e-07	15	16	34.2	3.09	1.8e-06	57210.9	HUMAN	SwissProt	Coatomer subunit delta
	[277]		Q6PGP7	3	3	1.9	0.86	0.0046						12	12	8.1	2.02	1.7e-05	12	12	9.7	4.02	1.1e-07	175488	HUMAN	SwissProt	Tetratricopeptide repeat protein 37
	[278]		Q16658	2	2	3.9	0.27	0.0019	7	8	16	2.65	8.1e-06	10	10	20.7	1.45	0.00017	11	12	27	3.98	6.1e-08	54530.4	HUMAN	SwissProt	Fascin
	[279]		P23396	8	9	35	1.69	9.7e-05	9	11	39.5	2.53	1.4e-05	12	14	53.9	2.84	1.2e-06	15	18	60.1	3.41	4.2e-07	26688.6	HUMAN	SwissProt	40S ribosomal protein S3
	[280]		Q9Y4W6	2	2	3.8	1.75	8.1e-05	3	3	4.1	1.41	9e-05	6	6	8.4	1.84	0.00016	13	13	18.7	3.48	3.4e-06	88584.4	HUMAN	SwissProt	AFG3-like protein 2
	[281]		O43242	8	8	17	2.8	9.8e-06	9	10	18.5	2.73	1.2e-05	12	13	24.9	3.28	3.9e-07	16	21	34.1	2.9	1.7e-06	60978.1	HUMAN	SwissProt	26S proteasome non-ATPase regulatory subunit 3
	[282]		Q9NTJ5	7	7	14.8	2.51	2e-06	3	3	5.1	1.16	0.00029	13	16	23.9	1.96	4.8e-05	15	18	27.3	3.59	6.7e-08	66967.5	HUMAN	SwissProt	Phosphatidylinositide phosphatase SAC1
	[283]		Q9UQ80	2	2	5.8	0.64	0.0016						4	5	11.9	0.45	0.0015	14	19	45.4	3.85	4.1e-08	43787.3	HUMAN	SwissProt	Proliferation-associated protein 2G4
	[284]		P62241	8	10	41.8	3	8.3e-07	10	12	47.1	4.54	1.8e-08	9	10	46.2	3.62	1.6e-07	8	10	48.1	2.89	4.1e-06	24205.4	HUMAN	SwissProt	40S ribosomal protein S8
	[285]		Q9UKS6	3	3	8.7	3.38	3.1e-07	10	11	29.5	4.64	4.5e-08											48487.2	HUMAN	SwissProt	Protein kinase C and casein kinase substrate in neurons protein 3
	[286]		A1L0T0											5	6	11.7	2.81	7.7e-07	12	16	27.8	3.72	5.5e-07	67868.3	HUMAN	SwissProt	Acetolactate synthase-like protein
	[287]		Q9UBT2	12	12	27.7	3.59	8.6e-07	15	15	26.2	3.06	5.5e-06	12	12	23.9	1.73	5.6e-05	13	14	27	3.23	2.9e-07	71224.2	HUMAN	SwissProt	SUMO-activating enzyme subunit 2
	[288]		P46379	6	6	7.5	2.38	4.7e-05	6	6	6.8	1.4	8.6e-05	12	14	14.7	3.27	3.1e-06	7	8	9.8	3.24	1.5e-06	119410	HUMAN	SwissProt	Large proline-rich protein BAG6
	[289]		Q6NZI2	5	5	13.3	3.16	6.4e-06	6	8	20.8	4.81	3.2e-08	5	5	19	2.76	8.2e-06	9	10	25.9	4.46	6.9e-08	43476.5	HUMAN	SwissProt	Caveolae-associated protein 1
	[290]		Q5T4S7	7	7	1.8	0.85	0.00039	7	7	2.2	3.05	6.7e-06	24	24	5.5	2.42	3.1e-06	16	16	3.6	1.79	3.1e-05	573846	HUMAN	SwissProt	E3 ubiquitin-protein ligase UBR4
	[291]		Q6P1J9	3	3	5.5	1.29	0.0016	3	3	5.3	0.83	0.0027	9	9	19.2	2.97	7.7e-06	10	11	24.5	4.68	2.8e-08	60577.1	HUMAN	SwissProt	Parafibromin
	[292]		Q8NI27	4	4	2.5	1.25	0.00026	3	3	2.2	1.01	0.00016	9	9	6.2	2.46	7.3e-06	17	17	11.7	2.68	5.6e-06	182776	HUMAN	SwissProt	THO complex subunit 2
	[293]		Q8NC51	9	11	23.3	5.22	1.1e-09	10	14	27.7	4.54	2.9e-08	10	13	27.5	2.81	3.3e-06	10	13	30.6	4.1	2.7e-07	44965.7	HUMAN	SwissProt	Plasminogen activator inhibitor 1 RNA-binding protein
	[294]		O75534	8	8	10.9	0.93	0.0003	9	9	13.5	1.98	3.7e-05	7	7	8.8	0.91	0.00011	16	16	21.1	2.84	6e-06	88885.4	HUMAN	SwissProt	Cold shock domain-containing protein E1
	[295]		Q14847	9	9	32.6	3.25	2e-07	6	6	23	3.17	1.9e-06	11	12	35.6	3.82	4.7e-07	7	7	25.7	2.69	6.9e-06	29717.4	HUMAN	SwissProt	LIM and SH3 domain protein 1
	[296]		O43615	5	5	11.9	0.9	0.00099	5	5	12.6	1.89	0.0001	12	12	30.3	3.18	7.1e-06	11	13	27.4	3.88	2.6e-07	51356.2	HUMAN	SwissProt	Mitochondrial import inner membrane translocase subunit TIM44
	[297]		Q9H9Y6	1	1	1.3	0.4	0.0034						13	15	13.8	1.94	1.3e-05	15	16	14.7	2.68	2.5e-05	128231	HUMAN	SwissProt	DNA-directed RNA polymerase I subunit RPA2
	[298]		P40926						3	3	13.9	4.51	1.3e-08	6	6	24	2.83	2.5e-06	9	11	37.3	4.29	3.1e-07	35503.6	HUMAN	SwissProt	Malate dehydrogenase, mitochondrial
	[299]		P62701	7	7	30.4	3.19	2.6e-07	7	7	30.8	3.67	4e-07	9	11	33.5	5.37	1.1e-09	11	13	38.4	4.26	8.6e-09	29598	HUMAN	SwissProt	40S ribosomal protein S4, X isoform
	[300]		P61247	13	16	37.5	2.85	6.1e-06	11	13	36.7	3.52	4.7e-07	9	13	31.1	3.19	2.9e-06	11	13	45.1	3.57	3.2e-06	29945.2	HUMAN	SwissProt	40S ribosomal protein S3a
	[301]		P05388	4	5	17	2.29	1.8e-05	7	8	32.2	2.36	1.9e-05	8	8	36.3	2.87	3.8e-06	11	12	48.3	3.43	6.1e-07	34273.8	HUMAN	SwissProt	60S acidic ribosomal protein P0
	[302]		Q12905	7	8	25.9	2.33	4.5e-05	9	9	32.3	2.16	5.2e-05	7	8	22.1	1.81	2e-05	12	15	38.7	3.5	4.3e-07	43062.5	HUMAN	SwissProt	Interleukin enhancer-binding factor 2
	[303]		O14579	4	6	23.1	4.57	1.1e-08	5	6	29.5	3.11	6.8e-07	6	9	36	4.07	6e-09	8	13	41.6	5.24	9.1e-10	34482.3	HUMAN	SwissProt	Coatomer subunit epsilon
	[304]		P35613	4	6	13.8	4.89	1.6e-07	5	6	17.4	4.13	1.7e-07	4	5	13.8	4.14	2.8e-07	9	10	33.8	4.81	1.1e-08	42200.7	HUMAN	SwissProt	Basigin
	[305]		P28066	5	7	28.2	4.74	5.4e-08	6	7	29.5	3.26	2.9e-07	10	11	58.1	3.75	2.6e-07	11	13	59.8	3.91	9.8e-08	26411.3	HUMAN	SwissProt	Proteasome subunit alpha type-5
	[306]		Q02978	5	5	21.3	4	4.9e-06	8	8	28.7	4.62	1e-07	10	10	35.7	4.51	4.1e-08	12	14	43.9	2.67	7.7e-06	34062	HUMAN	SwissProt	Mitochondrial 2-oxoglutarate/malate carrier protein
	[307]		Q12797	6	6	12.3	3.69	8.3e-08	6	6	10.3	4.24	9.9e-09	11	12	18.7	4.3	7.4e-09	9	10	14.8	4.84	5.4e-09	85863.3	HUMAN	SwissProt	Aspartyl/asparaginyl beta-hydroxylase
	[308]		P62258	4	4	18.4	2.03	1.3e-05	9	9	37.3	2.32	3.7e-05	9	12	35.7	1.95	5.2e-05	13	16	47.5	3.12	2.5e-06	29174.2	HUMAN	SwissProt	14-3-3 protein epsilon
	[308-1]	9	P63104	5	5	14.7	3.55	1.4e-05	7	8	25.3	4.3	2e-07	9	10	33.1	2.78	2.8e-06	8	10	29.4	4.16	2.1e-07	27745.3	HUMAN	SwissProt	14-3-3 protein zeta/delta
	[308-2]	12	P61981	8	9	28.7	3.53	4.4e-06	7	9	29.6	3.28	7.6e-06	9	10	33.6	2.19	8.5e-06	9	11	30	3.64	3.7e-06	28302.8	HUMAN	SwissProt	14-3-3 protein gamma
	[308-3]	10	P31946	9	10	33.7	3.13	4.4e-06	4	5	18.3	3.35	9.5e-06	8	10	30.1	3.87	1.3e-06	6	8	30.5	3.74	1.2e-06	28082.6	HUMAN	SwissProt	14-3-3 protein beta/alpha
	[308-4]	9	P27348	7	9	21.6	3.36	5.4e-06	5	6	19.6	2.82	2.3e-05	6	8	22.4	2.9	9.5e-06	8	9	34.3	3.81	1.5e-07	27764.5	HUMAN	SwissProt	14-3-3 protein theta
	[308-5]	4	Q04917											2	3	8.9	1	0.00038	4	5	19.1	3.12	8e-06	28219	HUMAN	SwissProt	14-3-3 protein eta
	[308-6]	5	P31947	2	2	9.3	0.23	0.0021	4	4	17.7	0.46	0.0022	5	6	21.4	1.23	9.4e-05	5	6	25.4	2.65	1.4e-06	27774.3	HUMAN	SwissProt	14-3-3 protein sigma
	[309]		Q13347	8	9	35.1	3.01	4.4e-07	11	12	41.5	3.25	1.3e-07	13	14	55.1	3.24	3.1e-07	12	17	46.5	3.36	7.1e-07	36502.2	HUMAN	SwissProt	Eukaryotic translation initiation factor 3 subunit I
	[310]		P28340	4	4	4	1.55	0.00036						12	13	12.1	3.34	1.6e-06	15	15	15.6	1.66	7.8e-05	123632	HUMAN	SwissProt	DNA polymerase delta catalytic subunit
	[311]		O43390	11	12	18.6	3.02	1.5e-06	15	16	23.7	2.3	1.9e-06	12	13	19.7	2.36	2.8e-06	13	15	22.3	3.19	8e-07	70943.6	HUMAN	SwissProt	Heterogeneous nuclear ribonucleoprotein R
	[311-1]	8	O60506	8	10	12.5	3.02	1.5e-06	13	16	24.1	2.32	6.8e-06	8	8	13.3	3	2.8e-06	13	14	25.2	2.53	6.8e-06	69603.2	HUMAN	SwissProt	Heterogeneous nuclear ribonucleoprotein Q
	[312]		Q9UNF1	7	7	14.9	3.54	1.5e-07	7	7	16.5	3.55	1.3e-07	12	14	25.2	4.25	5.4e-09	9	9	19.1	3.67	1.3e-07	64954.8	HUMAN	SwissProt	Melanoma-associated antigen D2
	[313]		P62879	7	8	25.3	3.12	6e-07	9	9	29.7	3.47	2.1e-06	7	7	25	2.91	6e-06	9	10	29.7	4.51	1.9e-07	37331.4	HUMAN	SwissProt	Guanine nucleotide-binding protein G(I)/G(S)/G(T) subunit beta-2
	[313-1]	5	P62873	7	8	28.5	4	1.1e-07	5	5	15.9	1.76	9.1e-05	5	5	15	1.83	0.00017	8	8	26.2	2.44	1.1e-05	37377.3	HUMAN	SwissProt	Guanine nucleotide-binding protein G(I)/G(S)/G(T) subunit beta-1
	[313-2]	2	Q9HAV0	5	5	16.5	2.19	1.2e-05	8	8	26.5	2.11	1.1e-05	6	6	20.9	1.82	0.00018	6	6	18.8	2.2	8.4e-06	37567.5	HUMAN	SwissProt	Guanine nucleotide-binding protein subunit beta-4
	[314]		P48735											12	14	31.2	3.47	9.2e-07	10	10	26.8	3.29	1.4e-05	50909.7	HUMAN	SwissProt	Isocitrate dehydrogenase [NADP], mitochondrial
	[315]		Q9H7Z7	2	2	4.5	0.92	0.00042						8	8	29.4	2.77	1e-05	11	12	39.3	3.31	7.4e-06	41943.5	HUMAN	SwissProt	Prostaglandin E synthase 2
	[316]		O14818	8	8	41.5	2.73	7e-06	9	11	47.2	3.3	7.2e-07	6	6	29.4	2.2	3.2e-05	11	12	52.8	3.59	1.1e-06	27887.1	HUMAN	SwissProt	Proteasome subunit alpha type-7
	[317]		P28838	1	2	2.1	0.33	0.01						9	9	21.2	2.74	7e-06	10	10	23.5	4.18	3e-07	56166.8	HUMAN	SwissProt	Cytosol aminopeptidase
	[318]		P26038						8	8	16.8	1.38	0.0001	6	6	9.5	1.04	0.0013	21	24	33.8	2.28	1.4e-05	67820.6	HUMAN	SwissProt	Moesin
	[318-1]	3	P15311						4	4	6.7	0.68	0.0018	3	3	4.4	1.04	0.0013	10	12	14.5	1.43	0.00011	69413.4	HUMAN	SwissProt	Ezrin
	[318-2]	1	P35241						6	6	9.9	0.68	0.0018	4	4	5.8	1.04	0.0013	9	11	13.2	1.25	0.00011	68564.5	HUMAN	SwissProt	Radixin
	[319]		P38117	6	6	25.5	0.75	0.00069	5	5	22	1.42	0.00024	11	14	47.1	3.79	8.7e-07	9	11	43.5	3.35	9.4e-06	27843.9	HUMAN	SwissProt	Electron transfer flavoprotein subunit beta
	[320]		Q8IVT2	12	12	25.3	3.42	1.3e-06	10	10	20.5	3.18	5.6e-07	6	6	10.6	2.9	3.6e-07	10	11	18	2.64	8.1e-06	75357.1	HUMAN	SwissProt	Mitotic interactor and substrate of PLK1
	[321]		P53597	3	3	10.4	2.82	7.8e-07	1	1	4.6	2.36	5.9e-06	7	8	19.7	2.88	3.2e-06	9	10	31.2	4.03	9.7e-08	36250.1	HUMAN	SwissProt	Succinate--CoA ligase [ADP/GDP-forming] subunit alpha, mitochondrial
	[322]		Q9UQ35	11	11	5.7	4.15	8.3e-08	9	11	4.4	2.32	9e-06						3	3	1.4	0.92	0.00012	299617	HUMAN	SwissProt	Serine/arginine repetitive matrix protein 2
	[323]		P62937	6	6	46.1	1.58	7.7e-05	7	8	47.3	4.17	8.3e-08	6	6	46.1	2.08	3.4e-05	11	15	70.9	3.46	6.2e-07	18012.7	HUMAN	SwissProt	Peptidyl-prolyl cis-trans isomerase A
	[324]		Q02790						5	5	13.9	1.21	0.00011	5	6	14.6	1.99	1.5e-05	13	13	36.2	3.16	1.4e-06	51805	HUMAN	SwissProt	Peptidyl-prolyl cis-trans isomerase FKBP4
	[325]		Q15003	5	5	8.6	1.24	0.00059	5	7	8.1	2.34	1.3e-05	11	14	19.6	3.32	2.7e-06	12	15	26.3	3.1	1.8e-06	82563.9	HUMAN	SwissProt	Condensin complex subunit 2
	[326]		P18669											2	2	10.6	2.26	2.4e-05	9	11	45.3	4.04	1.8e-07	28804.2	HUMAN	SwissProt	Phosphoglycerate mutase 1
	[327]		Q96T76	1	1	1.1	1.53	0.00024	1	1	1.1	1.4	0.00038	11	11	12.5	3.79	2.3e-07	9	9	11.7	1.01	0.00043	113291	HUMAN	SwissProt	MMS19 nucleotide excision repair protein homolog
	[328]		Q9NVI1						2	2	1.8	0.44	0.0014	12	13	10.5	1.92	3.8e-05	12	13	10.5	3.37	5.4e-07	149325	HUMAN	SwissProt	Fanconi anemia group I protein
	[329]		P42224	4	6	6.3	0.92	0.001	3	3	4.5	2.27	4.5e-05	13	13	21.9	2.87	8.7e-06	13	13	21.1	3.08	2.4e-06	87335.5	HUMAN	SwissProt	Signal transducer and activator of transcription 1-alpha/beta
	[330]		P12956	9	10	16.4	3.22	2.9e-06	8	10	19	5.28	1.4e-10	8	8	15.6	2.96	1.2e-06	12	12	21.5	3.52	4.4e-07	69843.7	HUMAN	SwissProt	X-ray repair cross-complementing protein 6
	[331]		Q96I99	4	4	9.7	4.66	1.7e-09	9	9	24.3	4.21	1.2e-08	13	13	32.6	3.19	1.2e-06	11	11	27.1	4.15	1.3e-08	46511	HUMAN	SwissProt	Succinate--CoA ligase [GDP-forming] subunit beta, mitochondrial
	[332]		Q13561	4	4	13.5	3.42	2.1e-06	5	5	15.7	3.03	8.1e-07	8	8	25.7	4.2	1e-07	8	9	29.4	4.14	1.9e-07	44231.4	HUMAN	SwissProt	Dynactin subunit 2
	[333]		Q92973	9	10	11.9	3.64	7.2e-08	10	11	14.9	3.99	2.3e-08	13	13	16.9	3.15	1.7e-07	12	14	16.3	2.89	1.6e-06	102356	HUMAN	SwissProt	Transportin-1
	[333-1]	2	O14787	2	2	2.1	0.9	0.00044	2	2	2.5	2.03	2.8e-05	4	4	4.7	1.93	6.1e-05	3	3	3.5	1.82	1.6e-05	101389	HUMAN	SwissProt	Transportin-2
	[334]		Q12904	8	9	31.4	2.64	9e-06	7	8	37.8	2.44	5.9e-06	8	11	41	1.87	3.6e-05	9	9	47.1	4.41	1.4e-07	34353	HUMAN	SwissProt	Aminoacyl tRNA synthase complex-interacting multifunctional protein 1
	[335]		P51149	5	6	29.5	2.91	9.1e-06	6	8	35.7	3.03	1.1e-05	5	5	31.9	3.15	7e-06	11	11	69.1	3.06	5.3e-06	23490	HUMAN	SwissProt	Ras-related protein Rab-7a
	[336]		P30153	10	10	18.5	2.16	9.3e-05	10	11	21.6	3.6	1.3e-06	10	10	20.9	1.54	0.00026	9	10	20.5	2.96	2.4e-07	65309.2	HUMAN	SwissProt	Serine/threonine-protein phosphatase 2A 65 kDa regulatory subunit A alpha isoform
	[336-1]	3	P30154	4	4	8.3	2.02	0.00023	3	3	5.3	3.6	1.3e-06	3	3	6.3	0.45	0.0054	3	3	6.3	2.96	2.4e-07	66214.1	HUMAN	SwissProt	Serine/threonine-protein phosphatase 2A 65 kDa regulatory subunit A beta isoform
	[337]		Q9Y5M8	4	4	23.2	4.02	1.2e-07	7	8	37.6	2.56	2e-06	9	11	45	3.15	3.3e-06	9	11	43.9	3.78	5.3e-07	29702.5	HUMAN	SwissProt	Signal recognition particle receptor subunit beta
	[338]		P36578	11	12	30.2	3.04	4.1e-07	11	12	30	2.95	3e-07	11	13	26.7	2.27	2.6e-05	14	17	33.7	2.77	1.9e-06	47697.7	HUMAN	SwissProt	60S ribosomal protein L4
	[339]		P30086											2	2	18.7	3.82	4.5e-08	7	8	53.5	5.18	1.6e-09	21057	HUMAN	SwissProt	Phosphatidylethanolamine-binding protein 1
	[340]		Q96P70	7	8	7.7	1.93	2.3e-05	6	7	6.7	3.75	5.4e-08	14	15	14.9	2.61	9e-06	10	11	12.8	3.74	1.2e-07	115964	HUMAN	SwissProt	Importin-9
	[341]		O60664	11	11	31.3	3.39	7.1e-07	9	10	24.9	3.07	5.1e-06	8	8	25.8	3.19	1.9e-06	6	6	21.2	3.62	7e-07	47075.4	HUMAN	SwissProt	Perilipin-3
	[342]		Q10570											14	14	10.7	2.84	4.3e-06	10	10	8.1	2.88	3.5e-06	160885	HUMAN	SwissProt	Cleavage and polyadenylation specificity factor subunit 1
	[343]		P57740	6	6	7	3.14	6.1e-08	5	5	5.6	2	1.6e-05	10	10	10.5	2.39	2.4e-06	9	9	9.8	4.3	1.3e-07	106375	HUMAN	SwissProt	Nuclear pore complex protein Nup107
	[344]		Q13501	8	10	37	4.66	1.4e-09	10	10	41.1	4.3	8.6e-10	8	8	31.8	3.29	7.9e-08	7	7	35.9	4.74	8.8e-10	47687.6	HUMAN	SwissProt	Sequestosome-1
	[345]		P36873	7	8	26.3	4.44	1.7e-08	6	8	22	4.04	5.5e-08	4	4	16.7	2.98	3.2e-06	10	10	31.9	3.94	6.5e-08	36984.1	HUMAN	SwissProt	Serine/threonine-protein phosphatase PP1-gamma catalytic subunit
	[345-1]	3	P62140	7	8	24.8	4.44	1.7e-08	8	10	30	4.04	5.5e-08	6	6	24.8	3.07	1.9e-06	9	9	26.9	3.94	6.5e-08	37187.2	HUMAN	SwissProt	Serine/threonine-protein phosphatase PP1-beta catalytic subunit
	[345-2]	1	P62136	7	8	25.8	4.44	1.7e-08	5	7	18.5	4.04	5.5e-08	4	4	16.4	2.98	3.2e-06	9	9	27	3.94	6.5e-08	37512.4	HUMAN	SwissProt	Serine/threonine-protein phosphatase PP1-alpha catalytic subunit
	[346]		Q9Y2X3	2	2	4.9	2	0.00032	1	1	2.5	1.96	7.8e-06	10	10	25.9	3.99	4.9e-08	8	8	19.1	3.1	1.1e-06	59578.7	HUMAN	SwissProt	Nucleolar protein 58
	[347]		P23528	5	6	37.3	3.65	1.5e-07	8	10	45.2	2.96	8.5e-07	7	9	47	4.07	9.3e-08	10	11	57.2	3.62	7.2e-07	18502.7	HUMAN	SwissProt	Cofilin-1
	[347-1]	6	P60981	5	6	33.3	2.16	3.8e-05	6	6	38.2	2.24	1.6e-05	2	2	13.9	2.15	6.2e-06	4	6	27.9	1.88	2.6e-05	18505.9	HUMAN	SwissProt	Destrin
	[348]		P55809	2	2	3.5	0.53	0.0079	6	6	12.3	2.23	5.7e-06	10	10	20.6	2.75	3.5e-06	10	10	22.1	3.57	4.2e-07	56158.1	HUMAN	SwissProt	Succinyl-CoA:3-ketoacid coenzyme A transferase 1, mitochondrial
	[349]		P25786	10	12	40.3	2.25	2.9e-05	9	12	36.5	4.5	1.4e-08	9	9	37.3	3.54	2.9e-07	10	10	37.6	4.09	3.7e-08	29555.9	HUMAN	SwissProt	Proteasome subunit alpha type-1
	[350]		P48047	9	10	54	3.97	2.7e-07	9	10	54	2.5	1.7e-05	5	5	31.5	1.42	8e-05	8	10	50.7	2.96	1.4e-06	23277.5	HUMAN	SwissProt	ATP synthase subunit O, mitochondrial
	[351]		Q99623	11	12	41.1	2.1	0.00017	9	10	35.5	3.05	1.6e-05	9	10	32.1	2.66	1.6e-05	9	11	35.1	3.52	5e-06	33296.7	HUMAN	SwissProt	Prohibitin-2
	[352]		P29401						5	7	11.7	1.52	6.3e-05	2	2	2.9	0.24	0.0046	13	15	25.5	2.85	4.7e-06	67878.2	HUMAN	SwissProt	Transketolase
	[353]		P27797	5	6	15.8	2.32	1.6e-05	8	9	28.8	3	7.7e-07	7	7	20.9	3.34	1.6e-07	11	15	36.5	3.34	2.3e-07	48141.9	HUMAN	SwissProt	Calreticulin
	[354]		Q99733	5	6	15.5	4.69	1.2e-07	6	6	18.4	4.65	1.1e-08	5	5	13.1	1.44	0.00016	7	8	22.9	4.92	8.8e-08	42823.8	HUMAN	SwissProt	Nucleosome assembly protein 1-like 4
	[354-1]	5	P55209	4	5	18.4	4.54	2.7e-08	4	5	14.3	2.54	1.6e-05	4	5	14.3	3.7	2.8e-07	6	11	27.6	4.13	1.2e-07	45374.5	HUMAN	SwissProt	Nucleosome assembly protein 1-like 1
	[355]		O00148	8	11	19	1.69	4.3e-05	7	8	18.5	1.09	0.00025	12	15	36.1	2.78	5.1e-06	12	13	38.4	2.46	9.7e-06	49130	HUMAN	SwissProt	ATP-dependent RNA helicase DDX39A
	[355-1]	4	Q13838	6	8	14	1.69	4.3e-05	5	5	13.6	0.98	0.00025	8	9	24.5	2.71	7.9e-06	10	12	32.7	2.43	4e-06	48991.8	HUMAN	SwissProt	Spliceosome RNA helicase DDX39B
	[356]		P62820	3	4	15.1	1.42	0.0001	3	3	13.7	1.19	0.0013	4	5	19	1.11	0.00052	10	12	58	4.31	1.3e-08	22678	HUMAN	SwissProt	Ras-related protein Rab-1A
	[356-1]	1	Q9H0U4	2	3	9.5	1.42	0.0001	3	3	16.9	1.19	0.0013	4	5	22.4	1.5	8.9e-05	6	8	32.3	4.31	1.3e-08	22171.4	HUMAN	SwissProt	Ras-related protein Rab-1B
	[356-2]	10	P61106	3	3	15.3	2.35	1.7e-05	6	6	43.3	2.65	8.8e-06	6	6	34.9	2.03	2.3e-05	8	8	52.1	2.53	1.9e-05	23897.2	HUMAN	SwissProt	Ras-related protein Rab-14
	[356-3]	4	P61026	2	4	11.5	2.82	4.7e-06	2	3	11.5	2.04	2.5e-05	6	7	29	3.35	1.1e-06	5	6	25.5	2.61	7.7e-06	22541.1	HUMAN	SwissProt	Ras-related protein Rab-10
	[356-4]	4	P61006	2	3	11.1	3.22	1.8e-05	3	4	15	2.69	2.5e-05	6	7	27.5	2.26	1.7e-05	3	5	16.4	2.44	0.00013	23668.4	HUMAN	SwissProt	Ras-related protein Rab-8A
	[356-5]	4	P51153	3	4	15.3	1.42	0.0001	1	1	5.4	1.19	0.0013	4	5	20.2	2.92	9.8e-07	3	4	15.8	1.13	0.0026	22774.3	HUMAN	SwissProt	Ras-related protein Rab-13
	[356-6]	3	Q15286	1	2	5.5	1.42	0.0001	1	1	5.5	1.19	0.0013	3	4	15.4	1.11	0.00052	4	5	27.9	2.28	2.4e-06	23025.4	HUMAN	SwissProt	Ras-related protein Rab-35
	[356-7]	6	P20340	3	3	12	0.76	0.0011	4	4	19.2	0.79	0.00052	3	3	16.3	0.76	0.0015	4	4	22.1	1.2	0.0011	23593	HUMAN	SwissProt	Ras-related protein Rab-6A
	[356-8]	4	Q9NRW1	3	3	12	0.76	0.0011						3	3	16.3	0.76	0.0015	3	3	16.3	1.2	0.0011	23461.9	HUMAN	SwissProt	Ras-related protein Rab-6B
	[356-9]	1	Q92930	1	2	5.3	1.42	0.0001	2	2	9.2	1.19	0.0013	3	4	14.5	1.11	0.00052	2	3	10.6	1.27	0.0011	23584.3	HUMAN	SwissProt	Ras-related protein Rab-8B
	[356-10, 603-1]	1	O95716											2	2	8.2	0.7	0.0015	2	2	8.2	0.89	0.0011	24267.4	HUMAN	SwissProt	Ras-related protein Rab-3D
	[357]		P13804	7	7	25.2	1.91	5.1e-05	3	3	12.3	1.65	6.3e-05	8	9	33.3	4.08	1.5e-07	11	11	42.3	3.38	2.2e-07	35079.9	HUMAN	SwissProt	Electron transfer flavoprotein subunit alpha, mitochondrial
	[358]		O95817	7	7	15.1	2.21	3.7e-06	7	7	17.4	1.75	1.3e-05	9	11	23	4.85	1.7e-09	8	9	18.6	2.24	8.8e-05	61595.2	HUMAN	SwissProt	BAG family molecular chaperone regulator 3
	[359]		Q9BPW8	3	3	10.9	1.76	5.9e-06	2	2	8.5	1.16	0.00013	4	4	16.2	2.84	2.1e-05	10	12	52.1	3.25	8.1e-06	33310.3	HUMAN	SwissProt	Protein NipSnap homolog 1
	[359-1]	6	O75323											5	5	19.6	1.07	0.0013	5	5	19.9	0.83	0.00059	33742.9	HUMAN	SwissProt	Protein NipSnap homolog 2
	[360]		O95232	8	8	20.1	4.45	3.5e-07	6	6	15.5	5.12	6.9e-08	4	4	10	0.95	0.001	7	7	18.1	3.96	6.9e-07	51466.6	HUMAN	SwissProt	Luc7-like protein 3
	[361]		P09382	6	6	53.3	4.66	4.7e-08	8	10	66.7	4.87	4.6e-09	8	12	72.6	4.23	1.8e-08	9	10	72.6	4.32	3.2e-08	14715.8	HUMAN	SwissProt	Galectin-1
	[362]		P12004	3	3	18	3.53	5.1e-07	5	5	25.3	3.18	2.4e-06	5	6	21.8	3.54	1.3e-06	9	12	50.2	3.92	1.7e-07	28769.1	HUMAN	SwissProt	Proliferating cell nuclear antigen
	[363]		P05387	6	7	54.8	4	7.3e-07	6	9	69.6	3.35	1.8e-06	4	5	43.5	4.34	1.1e-08	7	9	85.2	4.25	8.2e-08	11665	HUMAN	SwissProt	60S acidic ribosomal protein P2
	[363-1]	1	P05386						2	2	52.6	1.17	0.0001						2	3	52.6	2.49	9.3e-07	11514	HUMAN	SwissProt	60S acidic ribosomal protein P1
	[364]		Q96D46	3	3	8.3	2.16	5.1e-05						12	12	27.2	3.21	1.2e-06	6	6	13.1	3.61	7.7e-07	57603.7	HUMAN	SwissProt	60S ribosomal export protein NMD3
	[365]		O60884	10	11	21.8	2.21	6.4e-06	8	9	25.2	3.43	6.2e-08	11	13	32.3	2.43	3.2e-06	12	13	34	3.01	1.7e-06	45746	HUMAN	SwissProt	DnaJ homolog subfamily A member 2
	[365-1, 1668-1]	1	P25686											2	2	4.9	0.58	0.0046						35580.4	HUMAN	SwissProt	DnaJ homolog subfamily B member 2
	[366]		Q9BRX2	3	3	9.4	3.37	2.9e-06	3	3	9.4	1.52	0.00011	5	5	12.2	3.8	1.5e-06	9	9	27.5	4.12	4.2e-07	43359.5	HUMAN	SwissProt	Protein pelota homolog
	[367]		Q9NW08											9	9	8.4	2.86	1.6e-05	12	13	13.2	2.86	1.2e-05	127786	HUMAN	SwissProt	DNA-directed RNA polymerase III subunit RPC2
	[368]		P11177	4	4	16.2	1.84	6.6e-05	7	8	28.1	2.44	5.3e-06	6	7	22.8	3.39	5.6e-07	10	12	36.5	3.48	7.4e-07	39233.8	HUMAN	SwissProt	Pyruvate dehydrogenase E1 component subunit beta, mitochondrial
	[369]		Q9UBE0						2	2	9.2	3.48	1.5e-07	5	5	22.5	0.58	0.0036	9	9	40.2	4.52	1e-08	38450.2	HUMAN	SwissProt	SUMO-activating enzyme subunit 1
	[370]		P50213	7	7	20.2	1.74	2e-06	4	4	12.3	1.38	0.00017	7	8	20.5	2.22	1.8e-05	13	14	40.7	2.94	1e-06	39592.1	HUMAN	SwissProt	Isocitrate dehydrogenase [NAD] subunit alpha, mitochondrial
	[371]		P50570	2	2	2.5	0.2	0.0036	2	2	2.6	0.99	0.00034	10	10	12.1	3.93	3.6e-07	15	16	20.7	2.27	2.6e-05	98065.1	HUMAN	SwissProt	Dynamin-2
	[372]		P51553						1	2	3.3	1.41	3.7e-05	9	11	35.6	3.63	5e-07	8	9	37.9	2.81	6.4e-06	42794.7	HUMAN	SwissProt	Isocitrate dehydrogenase [NAD] subunit gamma, mitochondrial
	[373]		P04083						1	1	3.2	1.54	0.00015	3	3	9.5	2.46	3.1e-05	8	8	33.8	4.34	3.4e-08	38714.6	HUMAN	SwissProt	Annexin A1
	[374]		O95816	8	9	49.3	3.07	4.7e-07	9	9	50.7	3.02	2.3e-06	9	9	50.7	3.18	1.7e-07	11	12	61.1	3.34	9.2e-07	23772.1	HUMAN	SwissProt	BAG family molecular chaperone regulator 2
	[375]		A5YKK6	8	8	3.4	1.95	0.00016	8	8	3.9	1.87	0.00024	17	18	7.5	1.95	0.00012	16	16	7.4	1.81	0.00015	266941	HUMAN	SwissProt	CCR4-NOT transcription complex subunit 1
	[376]		O00232	8	8	21.9	3.38	2.8e-07	10	10	22.4	3.21	3.1e-06	8	8	18.2	2.96	7e-06	6	6	16	3.85	1.3e-07	52904.9	HUMAN	SwissProt	26S proteasome non-ATPase regulatory subunit 12
	[377]		Q9GZS3											2	2	7.2	1.19	0.00053	8	8	50.8	4.55	1.4e-08	33580.8	HUMAN	SwissProt	WD repeat-containing protein 61
	[378]		Q9UDY8						2	2	3.4	1.96	3.7e-05	9	9	12.1	4.16	2.5e-07	9	10	14.1	2.62	8.3e-07	92273.3	HUMAN	SwissProt	Mucosa-associated lymphoid tissue lymphoma translocation protein 1
	[379]		P35232	11	11	39.3	3.1	3.2e-06	10	10	33.5	1.05	0.00081	8	9	30.9	1.9	8.3e-05	10	10	38.6	1.96	7.4e-05	29804.3	HUMAN	SwissProt	Prohibitin
	[380]		P62280	10	11	48.7	3.61	9.4e-07	9	11	43.7	3.3	2e-06	5	6	36.7	2.51	1.9e-05	9	10	46.2	4.13	1.5e-07	18430.9	HUMAN	SwissProt	40S ribosomal protein S11
	[381]		Q15008	9	9	23.4	1.5	0.00061	8	8	22.9	2.62	5.4e-06	13	14	35.7	2.45	2.8e-05	12	14	35.2	2.88	6.4e-06	45531.7	HUMAN	SwissProt	26S proteasome non-ATPase regulatory subunit 6
	[382]		P28074	5	7	19	3.38	2.1e-06	5	8	19.8	3.97	3.4e-07	6	8	28.5	2.72	5.1e-06	9	10	42.2	3.65	4e-07	28480.5	HUMAN	SwissProt	Proteasome subunit beta type-5
	[383]		P36957	6	6	15.5	3.95	4e-07	7	8	17.7	4.71	8.8e-08	2	2	5.1	0.68	0.0014	3	3	6.8	2.18	0.00021	48755.7	HUMAN	SwissProt	Dihydrolipoyllysine-residue succinyltransferase component of 2-oxoglutarate dehydrogenase complex, mitochondrial
	[384]		P23258	2	3	4.4	1.28	3.4e-05	3	4	7.1	1.64	6e-05	10	12	33.5	3.25	1.5e-06	7	8	24.2	2.61	1.8e-05	51170.4	HUMAN	SwissProt	Tubulin gamma-1 chain
	[385]		P15531	6	8	40.8	3.53	3.7e-06	8	12	52	3.87	4.3e-06	6	7	40.8	3.48	1e-05	9	13	64.5	3.39	6.3e-06	17148.9	HUMAN	SwissProt	Nucleoside diphosphate kinase A
	[385-1]	3	P22392	5	6	31.6	3.53	3.7e-06	5	7	31.6	3.87	4.3e-06	6	7	36.2	3.48	1e-05	6	8	41.4	3.06	6.3e-06	17298.2	HUMAN	SwissProt	Nucleoside diphosphate kinase B
	[385-2]	2	O60361	4	5	26.3	3.53	3.7e-06	4	5	26.3	3.87	4.3e-06	5	5	31.4	3.48	1e-05	4	5	26.3	3.06	6.3e-06	15529.2	HUMAN	SwissProt	Putative nucleoside diphosphate kinase
	[386]		Q14498	5	5	10.6	1.69	6e-05	7	7	16.2	4.74	7.4e-08	8	8	17.4	1.9	9.3e-05	9	9	21.3	2.94	6.8e-06	59380.1	HUMAN	SwissProt	RNA-binding protein 39
	[387]		P13010	9	9	16	3.09	1.3e-06	11	13	21.3	2.86	4.4e-06	9	10	14.3	2.7	4e-06	12	14	22.7	3.03	9.7e-07	82705.3	HUMAN	SwissProt	X-ray repair cross-complementing protein 5
	[388]		P62829	5	6	32.1	5.52	3.3e-10	6	8	43.6	4.22	2.7e-08	7	18	50.7	4.81	2.1e-09	7	16	50.7	4.43	8.1e-09	14865.6	HUMAN	SwissProt	60S ribosomal protein L23
	[389]		Q7Z2T5											9	9	15.6	3.37	3.2e-07	11	12	16.5	3.47	4.9e-07	81748.1	HUMAN	SwissProt	TRMT1-like protein
	[390]		P08754	6	9	22.9	4.12	3e-08	6	8	22.9	2.9	1.4e-06	4	5	14.7	3.65	3e-07	8	10	27.4	4.47	1.9e-08	40532.6	HUMAN	SwissProt	Guanine nucleotide-binding protein G(k) subunit alpha
	[390-1]	12	P63092	5	5	15	2.33	0.0002	5	5	14	1.31	0.00054	7	7	21.6	1.81	3.2e-05	8	10	25.4	2.88	5.8e-07	45665	HUMAN	SwissProt	Guanine nucleotide-binding protein G(s) subunit alpha isoforms short
	[390-2]	12	Q5JWF2	5	5	5.7	2.33	0.0002	5	5	5.3	1.31	0.00054	7	7	8.2	1.81	3.2e-05	8	10	9.6	2.88	5.8e-07	111025	HUMAN	SwissProt	Guanine nucleotide-binding protein G(s) subunit alpha isoforms XLas
	[390-3]	2	P63096	4	6	13	3.97	3e-08	5	6	17.2	1.81	0.00028	3	3	9.6	2.54	4.8e-06	3	4	9.6	4.47	1.9e-08	40361.5	HUMAN	SwissProt	Guanine nucleotide-binding protein G(i) subunit alpha-1
	[390-4]	3	P38405	4	4	12.1	2.25	0.00031	2	2	6	0.98	0.003						2	3	7.6	1.64	2.8e-05	44308.9	HUMAN	SwissProt	Guanine nucleotide-binding protein G(olf) subunit alpha
	[391]		P0CW18	6	6	11.8	1.29	4.2e-05						9	9	16.4	2.77	9.7e-07	11	12	21.1	2.97	8.8e-06	64597.8	HUMAN	SwissProt	Serine protease 56
	[392]		P22314	1	1	1.2	1.6	6.9e-05	4	4	4.4	2.15	0.00012	4	4	4.7	1.29	0.00012	13	14	16.1	2.73	4e-06	117850	HUMAN	SwissProt	Ubiquitin-like modifier-activating enzyme 1
	[393]		Q9Y383	10	11	27.6	2.69	2.3e-05	7	7	22.4	3.55	1.2e-06	8	8	26.8	3.12	3.8e-05	8	9	24	3.62	8.1e-06	46514.3	HUMAN	SwissProt	Putative RNA-binding protein Luc7-like 2
	[393-1]	2	Q9NQ29	4	4	13.5	4.26	3.7e-07	4	4	12.9	3.92	9.2e-07	5	5	17.5	4.33	9.1e-08	5	7	16.4	2.76	1.1e-05	43728.3	HUMAN	SwissProt	Putative RNA-binding protein Luc7-like 1
	[394]		Q9NX63	8	8	36.6	3.24	4.1e-07	9	9	42.7	3.99	6.2e-08	6	6	28.6	1.48	4e-05	6	6	28.6	4.2	3.9e-08	26152.6	HUMAN	SwissProt	MICOS complex subunit MIC19
	[395]		P00491																8	8	34.9	4.2	6.2e-08	32118.2	HUMAN	SwissProt	Purine nucleoside phosphorylase
	[396]		Q9UBX3	2	3	7.3	1.05	6.1e-05	3	3	10.1	0.9	0.00025	9	11	33.8	2.15	1.3e-05	10	11	41.5	3.52	1.8e-07	31282.8	HUMAN	SwissProt	Mitochondrial dicarboxylate carrier
	[397]		Q8NE71	4	4	5.7	2.25	1.5e-05	2	2	2.8	1.27	0.00014	8	8	11.4	3.91	2e-06	10	10	14.1	2.38	8.2e-06	95926.5	HUMAN	SwissProt	ATP-binding cassette sub-family F member 1
	[398]		P29692	9	10	38.1	3.22	2.3e-06	10	12	49.5	2.69	3.2e-05	4	4	17.4	3.36	2.8e-07	8	10	43.4	2.83	2.9e-06	31122.1	HUMAN	SwissProt	Elongation factor 1-delta
	[399]		P08240						2	2	5	2.06	1.2e-05	9	11	18.2	2.67	5.1e-06	11	12	21.3	3.2	8.5e-07	69811.8	HUMAN	SwissProt	Signal recognition particle receptor subunit alpha
	[400]		P10316	8	8	33.2	3.03	6.8e-06	8	8	34.8	3.59	3.5e-07	3	3	13.7	1.37	0.00023	5	5	18.9	2.44	2.5e-05	40977.2	HUMAN	SwissProt	HLA class I histocompatibility antigen, A-69 alpha chain
	[400-1]	1	P01891	7	7	30.4	3.03	6.8e-06	8	8	34.8	3.59	3.5e-07	3	3	13.7	1.37	0.00023	5	5	19.7	2.44	2.5e-05	40909.1	HUMAN	SwissProt	HLA class I histocompatibility antigen, A-68 alpha chain
	[400-2]	2	P30453	5	5	20	3.03	6.8e-06	8	8	30.1	3.59	3.5e-07	4	4	16.7	2.1	9.2e-06	5	5	19.2	2.77	3.3e-06	41055.2	HUMAN	SwissProt	HLA class I histocompatibility antigen, A-34 alpha chain
	[400-3]	5	P30508	5	5	19.9	2.5	1e-05	8	8	30.9	3.59	3.5e-07	5	5	20.5	2.24	3.9e-06	6	6	23.8	3.46	1.4e-06	40886.1	HUMAN	SwissProt	HLA class I histocompatibility antigen, Cw-12 alpha chain
	[400-4]	2	P18462	4	4	16.7	3.03	6.8e-06	7	7	26.8	3.59	3.5e-07	3	3	13.4	2.1	9.2e-06	4	4	15.9	2.77	3.3e-06	41218.4	HUMAN	SwissProt	HLA class I histocompatibility antigen, A-25 alpha chain
	[400-5]	2	P30450	4	4	16.7	3.03	6.8e-06	7	7	26.8	3.59	3.5e-07	3	3	13.4	2.1	9.2e-06	4	4	15.9	2.77	3.3e-06	41062.2	HUMAN	SwissProt	HLA class I histocompatibility antigen, A-26 alpha chain
	[400-6]	2	P30457	4	4	16.7	3.03	6.8e-06	7	7	26.8	3.59	3.5e-07	3	3	13.4	2.1	9.2e-06	4	4	15.9	2.77	3.3e-06	41082.2	HUMAN	SwissProt	HLA class I histocompatibility antigen, A-66 alpha chain
	[400-7]	1	P16190	5	5	20	3.03	6.8e-06	7	7	27.1	3.59	3.5e-07	3	3	13.7	1.37	0.00023	4	4	16.2	2.44	2.5e-05	40892.2	HUMAN	SwissProt	HLA class I histocompatibility antigen, A-33 alpha chain
	[400-8]	5	Q07000	4	4	16.1	2.03	2e-05	7	7	27	3.59	3.5e-07	5	5	20.5	2.24	3.9e-06	5	5	19.9	3.46	1.4e-06	40863.2	HUMAN	SwissProt	HLA class I histocompatibility antigen, Cw-15 alpha chain
	[400-9]	5	Q29963	4	4	16.1	2.03	2e-05	7	7	27	3.59	3.5e-07	5	5	20.5	2.24	3.9e-06	5	5	19.9	3.46	1.4e-06	40969.1	HUMAN	SwissProt	HLA class I histocompatibility antigen, Cw-6 alpha chain
	[400-10]	2	P30456	3	3	12.9	2.5	1e-05	6	6	23	3.59	3.5e-07	2	2	9.6	2.1	9.2e-06	4	4	15.9	2.77	3.3e-06	41033.1	HUMAN	SwissProt	HLA class I histocompatibility antigen, A-43 alpha chain
	[400-11]	4	P10321	4	4	16.1	2.03	2e-05	6	6	22.7	3.59	3.5e-07	4	4	16.1	2.12	3.9e-06	5	5	19.9	3.46	1.4e-06	40648.9	HUMAN	SwissProt	HLA class I histocompatibility antigen, Cw-7 alpha chain
	[400-12]	4	Q95604	3	3	12.6	2.5	1e-05	6	6	23.4	3.59	3.5e-07	4	4	16.9	2.24	3.9e-06	4	4	16.4	3.46	1.4e-06	41238.6	HUMAN	SwissProt	HLA class I histocompatibility antigen, Cw-17 alpha chain
	[400-13]	1	P10314	4	4	16.2	2.5	1e-05	6	6	23.3	3.59	3.5e-07	2	2	9.9	0.57	0.0016	4	4	16.2	2.44	2.5e-05	41048.4	HUMAN	SwissProt	HLA class I histocompatibility antigen, A-32 alpha chain
	[400-14]	1	P16189	4	4	16.2	2.5	1e-05	6	6	23.3	3.59	3.5e-07	2	2	9.9	0.57	0.0016	4	4	16.2	2.44	2.5e-05	41004.3	HUMAN	SwissProt	HLA class I histocompatibility antigen, A-31 alpha chain
	[400-15]	1	P30459	4	4	16.2	2.5	1e-05	6	6	23.3	3.59	3.5e-07	2	2	9.9	0.57	0.0016	4	4	16.2	2.44	2.5e-05	40891.2	HUMAN	SwissProt	HLA class I histocompatibility antigen, A-74 alpha chain
	[400-16]	1	P30512	4	4	16.2	2.5	1e-05	6	6	23.3	3.59	3.5e-07	2	2	9.9	0.57	0.0016	4	4	16.2	2.44	2.5e-05	40863.2	HUMAN	SwissProt	HLA class I histocompatibility antigen, A-29 alpha chain
	[400-17]	4	P30505	3	3	13.7	1.64	0.00021	6	6	24.6	3.59	3.5e-07	4	4	18	1.55	0.00024	4	4	17.5	3.46	1.4e-06	40773.1	HUMAN	SwissProt	HLA class I histocompatibility antigen, Cw-8 alpha chain
	[400-18]	5	P30510	4	4	13.4	2.5	1e-05	7	7	24.3	2.76	6.5e-06	4	4	13.9	2.24	3.9e-06	5	5	17.2	3.46	1.4e-06	40838	HUMAN	SwissProt	HLA class I histocompatibility antigen, Cw-14 alpha chain
	[400-19]	2	Q29960	4	4	16.1	2.5	1e-05	5	5	19.9	3.59	3.5e-07	4	4	16.1	2.12	3.9e-06	5	5	19.9	3.46	1.4e-06	40753	HUMAN	SwissProt	HLA class I histocompatibility antigen, Cw-16 alpha chain
	[400-20]	1	P16188	4	4	16.2	2.5	1e-05	5	5	18.9	3.59	3.5e-07	2	2	9.9	0.57	0.0016	4	4	16.2	2.44	2.5e-05	40905.1	HUMAN	SwissProt	HLA class I histocompatibility antigen, A-30 alpha chain
	[400-21]	3	Q9TNN7	2	2	9.8	1.34	0.00021	5	5	20.8	3.59	3.5e-07	4	4	18	1.55	0.00024	3	3	13.7	3.46	1.4e-06	40912.3	HUMAN	SwissProt	HLA class I histocompatibility antigen, Cw-5 alpha chain
	[400-22]	3	Q31612	4	4	16.8	3.03	6.8e-06	5	5	19.6	3.59	3.5e-07	3	3	12.9	2.05	3.9e-06	3	3	12.9	2.66	2.5e-05	40435.5	HUMAN	SwissProt	HLA class I histocompatibility antigen, B-73 alpha chain
	[400-23, 634-1]	2	P30504	4	4	13.4	2.5	1e-05	6	6	20.5	2.76	6.5e-06	3	3	10.1	2.24	3.9e-06	4	4	13.4	2.59	3.7e-05	40995.3	HUMAN	SwissProt	HLA class I histocompatibility antigen, Cw-4 alpha chain
	[400-24, 634-2]	1	P30501	3	3	12.8	2.03	2e-05	5	5	19.9	3.59	3.5e-07	3	3	13.4	2.24	3.9e-06	3	3	12.8	2.66	2.5e-05	41095.2	HUMAN	SwissProt	HLA class I histocompatibility antigen, Cw-2 alpha chain
	[400-25, 634-3]	1	P30499	3	3	9.6	2.03	2e-05	6	6	20.5	2.5	3.1e-05	4	4	13.9	2.24	3.9e-06	4	4	13.4	3.46	1.4e-06	40965.1	HUMAN	SwissProt	HLA class I histocompatibility antigen, Cw-1 alpha chain
	[400-26, 634-4]	1	Q29865	3	3	9.6	2.03	2e-05	6	6	20.5	2.5	3.1e-05	4	4	13.9	2.24	3.9e-06	4	4	13.4	3.46	1.4e-06	40933.2	HUMAN	SwissProt	HLA class I histocompatibility antigen, Cw-18 alpha chain
	[400-27, 634-5]	3	P04439	3	3	12.9	2.5	1e-05	4	4	15.6	3.59	3.5e-07	1	1	6.6	0.53	0.0016	3	3	12.9	2.44	2.5e-05	40841.1	HUMAN	SwissProt	HLA class I histocompatibility antigen, A-3 alpha chain
	[400-28, 634-6]	3	P13746	3	3	12.9	2.5	1e-05	4	4	15.6	3.59	3.5e-07	1	1	6.6	0.53	0.0016	3	3	12.9	2.44	2.5e-05	40937.2	HUMAN	SwissProt	HLA class I histocompatibility antigen, A-11 alpha chain
	[400-29, 634-7]	2	P30492	3	3	9.7	2.5	1e-05	4	4	13.5	2.61	6.5e-06	3	3	9.7	2.12	3.9e-06	4	4	13.5	3.46	1.4e-06	40380.4	HUMAN	SwissProt	HLA class I histocompatibility antigen, B-54 alpha chain
	[400-30, 634-8]	3	P30493	4	4	13.5	3.03	6.8e-06	4	4	13.5	2.61	6.5e-06	3	3	9.7	2.05	3.9e-06	3	3	9.7	2.37	3.7e-05	40496.5	HUMAN	SwissProt	HLA class I histocompatibility antigen, B-55 alpha chain
	[400-31, 634-9]	3	Q29940	4	4	13.5	3.03	6.8e-06	4	4	13.5	2.61	6.5e-06	3	3	9.7	2.05	3.9e-06	3	3	9.7	2.37	3.7e-05	40584.7	HUMAN	SwissProt	HLA class I histocompatibility antigen, B-59 alpha chain
	[400-32, 634-10]	2	P30479	3	3	11	3.03	6.8e-06	5	5	16.9	2.71	8.9e-06	3	3	10.2	2.1	9.2e-06	3	3	10.2	2.99	3.3e-06	40539.6	HUMAN	SwissProt	HLA class I histocompatibility antigen, B-41 alpha chain
	[400-33, 634-11]	2	P30460	4	4	13.5	3.03	6.8e-06	5	5	16.3	2.5	3.1e-05	3	3	9.7	2.05	3.9e-06	3	3	9.7	2.44	9.3e-05	40331.3	HUMAN	SwissProt	HLA class I histocompatibility antigen, B-8 alpha chain
	[400-34, 634-12]	2	P30480	4	4	13.5	3.03	6.8e-06	5	5	16.3	2.5	3.1e-05	3	3	9.7	2.05	3.9e-06	3	3	9.7	2.44	9.3e-05	40333.3	HUMAN	SwissProt	HLA class I histocompatibility antigen, B-42 alpha chain
	[400-35, 634-13]	2	Q09160	2	2	13.4	1.32	0.00013	3	3	16.2	3.59	3.5e-07	1	1	6.6	0.53	0.0016	1	1	6.6	2.34	2.5e-05	40792	HUMAN	SwissProt	HLA class I histocompatibility antigen, A-80 alpha chain
	[400-36, 634-14]	2	P30464	3	3	10.2	3.03	6.8e-06	4	4	13.3	2.61	6.5e-06	3	3	9.4	2.25	3.9e-06	3	3	9.4	2.77	3.3e-06	40388.4	HUMAN	SwissProt	HLA class I histocompatibility antigen, B-15 alpha chain
	[400-37, 634-15]	2	P30484	3	3	10.2	3.03	6.8e-06	4	4	13.3	2.61	6.5e-06	3	3	9.4	2.25	3.9e-06	3	3	9.4	2.77	3.3e-06	40440.5	HUMAN	SwissProt	HLA class I histocompatibility antigen, B-46 alpha chain
	[400-38, 634-16]	2	P30443	2	2	10.4	2.5	1e-05	3	3	13.2	3.59	3.5e-07	1	1	6.6	0.53	0.0016	2	2	10.4	2.44	2.5e-05	40846.2	HUMAN	SwissProt	HLA class I histocompatibility antigen, A-1 alpha chain
	[400-39, 634-17]	2	P30455	2	2	10.4	2.5	1e-05	3	3	13.2	3.59	3.5e-07	1	1	6.6	0.53	0.0016	2	2	10.4	2.44	2.5e-05	40934.3	HUMAN	SwissProt	HLA class I histocompatibility antigen, A-36 alpha chain
	[400-40, 634-18]	2	P18464	3	3	10.2	3.03	6.8e-06	4	4	14.6	2.61	6.5e-06	3	3	10.8	2.24	3.9e-06	2	2	6.4	2.37	3.7e-05	40566.6	HUMAN	SwissProt	HLA class I histocompatibility antigen, B-51 alpha chain
	[400-41, 634-19]	2	P30490	3	3	10.2	3.03	6.8e-06	4	4	14.6	2.61	6.5e-06	3	3	10.8	2.24	3.9e-06	2	2	6.4	2.37	3.7e-05	40521.5	HUMAN	SwissProt	HLA class I histocompatibility antigen, B-52 alpha chain
	[400-42, 634-20]	2	P30491	3	3	10.2	3.03	6.8e-06	4	4	14.6	2.61	6.5e-06	3	3	10.8	2.24	3.9e-06	2	2	6.4	2.37	3.7e-05	40495.7	HUMAN	SwissProt	HLA class I histocompatibility antigen, B-53 alpha chain
	[400-43, 634-21]	2	P30495	3	3	10.2	3.03	6.8e-06	3	3	10.2	2.61	6.5e-06	2	2	6.4	2.05	3.9e-06	2	2	6.4	2.37	3.7e-05	40478.5	HUMAN	SwissProt	HLA class I histocompatibility antigen, B-56 alpha chain
	[400-44, 634-22]	2	P30498	3	3	10.2	3.03	6.8e-06	4	4	14.6	2.61	6.5e-06	3	3	10.8	2.24	3.9e-06	2	2	6.4	2.37	3.7e-05	40478.4	HUMAN	SwissProt	HLA class I histocompatibility antigen, B-78 alpha chain
	[400-45, 634-23]	2	P30685	3	3	10.2	3.03	6.8e-06	4	4	14.6	2.61	6.5e-06	3	3	10.8	2.24	3.9e-06	2	2	6.4	2.37	3.7e-05	40455.6	HUMAN	SwissProt	HLA class I histocompatibility antigen, B-35 alpha chain
	[400-46, 634-24]	1	P01889	3	3	10.2	3.03	6.8e-06	4	4	13	2.5	3.1e-05	2	2	6.4	2.05	3.9e-06	2	2	6.4	2.44	9.3e-05	40460.4	HUMAN	SwissProt	HLA class I histocompatibility antigen, B-7 alpha chain
	[400-47, 634-25]	2	P30466	3	3	9.7	3.03	6.8e-06	4	4	12.7	2.05	8.9e-06	4	4	12.7	2.25	3.9e-06	3	3	8.8	2.34	3.3e-06	40275.2	HUMAN	SwissProt	HLA class I histocompatibility antigen, B-18 alpha chain
	[400-48, 634-26]	2	P18463	3	3	9.7	3.03	6.8e-06	3	3	9.7	1.84	3.1e-05	3	3	9.7	2.05	3.9e-06	2	2	5.8	1.79	9.3e-05	40456.4	HUMAN	SwissProt	HLA class I histocompatibility antigen, B-37 alpha chain
	[400-49, 634-27]	2	P30462	3	3	9.7	3.03	6.8e-06	3	3	9.7	1.84	3.1e-05	3	3	9.7	2.05	3.9e-06	2	2	5.8	1.79	9.3e-05	40358.3	HUMAN	SwissProt	HLA class I histocompatibility antigen, B-14 alpha chain
	[400-50, 634-28]	1	P10319	2	2	6.4	2.5	1e-05	3	3	10.8	2.61	6.5e-06	2	2	6.9	2.24	3.9e-06	2	2	6.4	2.37	3.7e-05	40337.5	HUMAN	SwissProt	HLA class I histocompatibility antigen, B-58 alpha chain
	[400-51, 634-29]	1	P30475	2	2	6.4	3.03	6.8e-06	3	3	9.4	2.05	8.9e-06	3	3	9.4	2.25	3.9e-06	2	2	5.5	2.07	3.3e-06	40328.3	HUMAN	SwissProt	HLA class I histocompatibility antigen, B-39 alpha chain
	[400-52, 634-30]	1	Q29836	2	2	6.4	3.03	6.8e-06	3	3	9.4	2.05	8.9e-06	3	3	9.4	2.25	3.9e-06	2	2	5.5	2.07	3.3e-06	40342.3	HUMAN	SwissProt	HLA class I histocompatibility antigen, B-67 alpha chain
	[400-53, 634-31]	1	Q95365	2	2	6.4	3.03	6.8e-06	3	3	9.4	2.05	8.9e-06	3	3	9.4	2.25	3.9e-06	2	2	5.5	2.07	3.3e-06	40416.5	HUMAN	SwissProt	HLA class I histocompatibility antigen, B-38 alpha chain
	[400-54, 634-32]	1	P03989	2	2	6.4	3.03	6.8e-06	2	2	6.4	1.84	3.1e-05	2	2	6.4	2.05	3.9e-06	1	1	2.5	1.22	9.3e-05	40428.5	HUMAN	SwissProt	HLA class I histocompatibility antigen, B-27 alpha chain
	[400-55, 634-33]	1	P30486	2	2	6.4	3.03	6.8e-06	3	3	9.1	1.84	3.1e-05	2	2	6.4	2.05	3.9e-06	1	1	2.5	1.22	9.3e-05	40362.4	HUMAN	SwissProt	HLA class I histocompatibility antigen, B-48 alpha chain
	[400-56, 634-34]	1	Q29718	2	2	6.4	3.03	6.8e-06	2	2	6.4	1.84	3.1e-05	2	2	6.4	2.05	3.9e-06	1	1	2.5	1.22	9.3e-05	40421.4	HUMAN	SwissProt	HLA class I histocompatibility antigen, B-82 alpha chain
	[400-57, 634-35]	1	Q31610	2	2	6.4	3.03	6.8e-06	3	3	9.1	1.84	3.1e-05	2	2	6.4	2.05	3.9e-06	1	1	2.5	1.22	9.3e-05	40400.4	HUMAN	SwissProt	HLA class I histocompatibility antigen, B-81 alpha chain
	[400-58, 634-36]	1	Q04826	2	2	7.7	3.03	6.8e-06	3	3	10.5	2.09	0.00038	1	1	3.9	1.37	0.00023	1	1	3.9	2.27	0.00027	40505.6	HUMAN	SwissProt	HLA class I histocompatibility antigen, B-40 alpha chain
	[400-59, 634-37]	1	P01893	1	1	6.6	0.99	0.00083	2	2	9.4	3.59	3.5e-07	1	1	6.6	0.53	0.0016	1	1	6.6	2.34	2.5e-05	40892.2	HUMAN	SwissProt	Putative HLA class I histocompatibility antigen, alpha chain H
	[400-60, 634-38]	1	P18465	2	2	6.4	2.5	1e-05	2	2	6.4	2.61	6.5e-06	1	1	2.5	1.74	3.9e-06	2	2	6.4	2.37	3.7e-05	40224.5	HUMAN	SwissProt	HLA class I histocompatibility antigen, B-57 alpha chain
	[400-61, 634-39]	1	P30481	1	1	3.9	3.03	6.8e-06	2	2	6.9	1.46	8.9e-06	2	2	6.9	2.1	9.2e-06	1	1	3	2.07	3.3e-06	40481.6	HUMAN	SwissProt	HLA class I histocompatibility antigen, B-44 alpha chain
	[401]		Q14258	9	9	18.7	3.38	4.2e-06	5	5	10.5	3.37	8.8e-06	8	8	15.6	2.09	1.9e-05	9	10	17.8	2.45	3.4e-06	70974.1	HUMAN	SwissProt	E3 ubiquitin/ISG15 ligase TRIM25
	[402]		O75821	3	3	11.6	3.32	3.6e-07	4	4	16.2	4.94	7.6e-08	5	5	14.7	3.21	1.6e-06	9	9	35.9	4.07	9.5e-08	35611.3	HUMAN	SwissProt	Eukaryotic translation initiation factor 3 subunit G
	[403]		Q9NUU7	3	4	7.5	1.78	0.0002	3	3	9.2	0.82	0.0013	8	8	20.1	2.02	8.2e-06	10	11	31	3.41	1.9e-06	53975.5	HUMAN	SwissProt	ATP-dependent RNA helicase DDX19A
	[403-1]	1	Q9UMR2	3	4	7.5	1.78	0.0002	4	4	12.5	0.82	0.0013	9	9	21.5	2.02	8.2e-06	7	8	23.2	1.88	0.0002	53927.3	HUMAN	SwissProt	ATP-dependent RNA helicase DDX19B
	[404]		O15371	6	6	17.3	2.25	0.0001	6	7	16.1	2.45	6.6e-06	6	6	15.1	2.29	0.00017	9	11	24.1	3.82	6.7e-08	63973.3	HUMAN	SwissProt	Eukaryotic translation initiation factor 3 subunit D
	[405]		P62424	8	11	30.1	3.69	1.3e-07	9	12	29.3	2.89	1.7e-06	10	10	37.6	2.81	3.2e-06	8	9	30.5	3.22	1.3e-06	29995.9	HUMAN	SwissProt	60S ribosomal protein L7a
	[406]		Q8WUM0	5	5	4.5	1.36	0.00016	5	5	4.4	1.94	5.2e-05	9	10	8.7	1.37	0.00015	15	16	15.9	2.34	1.2e-05	128980	HUMAN	SwissProt	Nuclear pore complex protein Nup133
	[407]		P25398	6	9	47	3.19	7.2e-07	7	9	53.8	4.06	9.4e-07	5	6	39.4	2.89	3.1e-05	5	7	40.2	4.29	9.5e-07	14515.1	HUMAN	SwissProt	40S ribosomal protein S12
	[408]		Q96T88	5	6	6.6	2.13	0.00011	10	12	14.4	2.02	8.1e-05	13	15	16.6	2.48	1.1e-05	13	14	20.8	1.88	0.00027	89814.7	HUMAN	SwissProt	E3 ubiquitin-protein ligase UHRF1
	[409]		Q7Z2W4	7	7	9.1	2.35	7.4e-05	2	2	3.2	2.07	1.7e-05	2	2	2.7	2.3	6.9e-06	7	7	9.3	4.02	2.8e-06	101432	HUMAN	SwissProt	Zinc finger CCCH-type antiviral protein 1
	[410]		Q9UNX4											9	10	12.2	2.15	1.2e-05	12	12	15.2	3.18	2.5e-07	106100	HUMAN	SwissProt	WD repeat-containing protein 3
	[411]		Q96S55	2	2	3.9	1.06	0.001						11	13	19.2	2.77	6.6e-06	9	9	15.5	2.66	1.6e-05	72133.6	HUMAN	SwissProt	ATPase WRNIP1
	[412]		Q07021	4	6	24.5	3.18	1.6e-06	4	5	24.5	2.91	2.6e-06	5	7	35.1	2.86	1.8e-05	7	12	51.4	3.9	5.1e-07	31362.5	HUMAN	SwissProt	Complement component 1 Q subcomponent-binding protein, mitochondrial
	[413]		P62906	8	12	40.6	4.36	3.1e-08	8	10	38.7	3.88	1.9e-07	8	11	44.2	2.89	2e-06	8	11	34.6	3.28	3.7e-07	24831.5	HUMAN	SwissProt	60S ribosomal protein L10a
	[414]		P15170	5	5	10	0.3	0.0035	5	5	10.8	1.13	0.00043	4	4	7.2	1.61	0.00027	10	10	26.7	3.04	6.3e-06	55756.4	HUMAN	SwissProt	Eukaryotic peptide chain release factor GTP-binding subunit ERF3A
	[414-1]	1	Q8IYD1	2	2	2.7	0.21	0.0035	2	2	3.8	1.13	0.00043	3	3	4.1	1.61	0.00027	6	6	10.8	3.04	6.3e-06	68883.8	HUMAN	SwissProt	Eukaryotic peptide chain release factor GTP-binding subunit ERF3B
	[415]		Q5JTV8	5	6	9.4	2.66	3e-06	5	5	11.8	3.15	2.6e-07	7	8	15.3	3.61	8.6e-07	11	11	25.4	2.53	1.8e-05	66248.9	HUMAN	SwissProt	Torsin-1A-interacting protein 1
	[415-1]	7	Q8NFQ8						3	3	7.7	2.07	9.6e-06	5	6	16.4	1.83	8.5e-06	6	6	17.4	2.38	5.3e-05	51263.7	HUMAN	SwissProt	Torsin-1A-interacting protein 2
	[416]		Q01518	3	3	6.5	0.8	0.0011	7	7	17.3	4.03	1.1e-07	3	3	6.9	0.5	0.0013	8	8	18.5	4.17	1.8e-07	51901.9	HUMAN	SwissProt	Adenylyl cyclase-associated protein 1
	[417]		Q52LJ0	3	3	11.8	1.39	9.2e-05	4	4	15.2	2.3	2.8e-05	7	8	27.6	3.14	2.7e-06	7	7	27.6	3.36	5.2e-06	37191.2	HUMAN	SwissProt	Protein FAM98B
	[417-1]	3	Q8NCA5	1	1	2.9	2.11	3.6e-05						2	2	4.6	0.97	0.003	4	4	9.8	2.2	2.7e-05	55401.2	HUMAN	SwissProt	Protein FAM98A
	[418]		Q9Y6E2	7	7	18.9	4.47	1.3e-07	6	6	13.4	3.78	9.1e-07	7	9	17.4	2.38	2.1e-05	5	5	12.6	4.35	9.8e-08	48162.8	HUMAN	SwissProt	Basic leucine zipper and W2 domain-containing protein 2
	[418-1]	12	Q7L1Q6	8	8	17.9	1.43	3e-05	5	5	10	1.25	0.0002	10	13	22.7	1.33	0.0002	7	7	14.1	1.03	0.0005	48043.6	HUMAN	SwissProt	Basic leucine zipper and W2 domain-containing protein 1
	[419]		O15372	6	6	18.8	3.47	5.1e-08	6	6	21.9	3.44	3.1e-07	6	6	23	5.38	4.3e-10	7	7	23	4.25	2.9e-08	39930.7	HUMAN	SwissProt	Eukaryotic translation initiation factor 3 subunit H
	[420]		Q13418	3	3	6.6	0.77	0.00021	4	4	7.7	1.79	0.00025	7	8	17.3	1.96	8.8e-05	12	13	33.4	2.36	1.6e-05	51419.7	HUMAN	SwissProt	Integrin-linked protein kinase
	[421]		P17980	7	8	17.3	2.86	3.9e-07	11	11	30.3	2.44	2.6e-06	9	11	23.9	3.57	4.5e-08	10	11	30.8	2.58	1.7e-06	49204	HUMAN	SwissProt	26S proteasome regulatory subunit 6A
	[422]		Q27J81	3	3	2.6	4.56	3.4e-07						7	7	6.1	2.09	3.8e-05	8	9	7.2	3.68	4.9e-07	135626	HUMAN	SwissProt	Inverted formin-2
	[423]		O95425	8	8	5	3.77	7.7e-07	8	9	4.4	1.49	0.0002											247748	HUMAN	SwissProt	Supervillin
	[424]		P06748	6	9	30.3	3.34	6.7e-07	8	10	42.2	3.53	1e-07	5	7	36.4	3.94	4.2e-08	7	10	34.7	3.45	8.9e-07	32575.3	HUMAN	SwissProt	Nucleophosmin
	[425]		P30050	6	9	54.5	4.29	7.4e-08	6	9	54.5	4.12	2.8e-07	6	6	54.5	3.7	1.4e-06	6	7	54.5	4.44	4.6e-09	17818.7	HUMAN	SwissProt	60S ribosomal protein L12
	[426]		Q9UJZ1	5	5	16.9	4.76	2.2e-07	6	6	18.3	3.81	7.7e-07	5	5	18	1.51	0.00023	6	6	23	4.73	9.2e-09	38534.4	HUMAN	SwissProt	Stomatin-like protein 2, mitochondrial
	[427]		P55010											4	4	12.5	2.69	1.6e-06	9	9	23	3.88	5.6e-08	49223.2	HUMAN	SwissProt	Eukaryotic translation initiation factor 5
	[428]		Q9UBS4	8	8	28.2	3.16	1.5e-06	4	4	15.4	3.17	7.7e-07	5	5	16.5	1.87	3.2e-05	9	9	29.3	3.55	1e-07	40514.3	HUMAN	SwissProt	DnaJ homolog subfamily B member 11
	[429]		Q6P996	4	4	7.9	0.93	0.0015	3	3	4.7	1.4	8.2e-05	10	11	17.8	2.6	4e-05	11	13	16.8	2.55	2e-05	86707.7	HUMAN	SwissProt	Pyridoxal-dependent decarboxylase domain-containing protein 1
	[430]		P11413											3	3	6.6	1.21	0.00027	7	7	15.5	4.45	1.3e-08	59257.3	HUMAN	SwissProt	Glucose-6-phosphate 1-dehydrogenase
	[431]		P61160						3	3	10.4	0.6	0.0025	5	5	15	2.27	5.7e-06	8	9	26.4	3.5	5.3e-07	44761.2	HUMAN	SwissProt	Actin-related protein 2
	[432]		O00410	4	4	4.1	1.61	5.1e-05	7	7	7.5	2.76	1.5e-06	5	5	5.4	1.86	9.7e-06	8	10	9.1	3.4	8.1e-07	123631	HUMAN	SwissProt	Importin-5
	[433]		P06744	2	2	4.3	4.19	3.9e-09	5	5	12.2	3.94	3.9e-07	5	5	10.2	2.44	2.1e-06	8	9	19.9	4.49	3.6e-09	63147.7	HUMAN	SwissProt	Glucose-6-phosphate isomerase
	[434]		P09622	3	3	7.1	1.59	7.4e-05	1	1	2	1.06	0.00042	4	4	8.3	0.48	0.0018	7	9	19.1	3.96	3.6e-07	54177.7	HUMAN	SwissProt	Dihydrolipoyl dehydrogenase, mitochondrial
	[435]		Q9UNE7	1	1	4	1.82	6.8e-06	6	6	23.4	1.33	7.3e-05	6	6	20.5	1.66	1.7e-05	10	11	38.9	3.13	4.3e-06	34856.5	HUMAN	SwissProt	E3 ubiquitin-protein ligase CHIP
	[436]		O15160	3	3	11	0.95	0.00027	2	2	6.4	1.54	3.9e-05	7	7	28	3.12	2.4e-07	6	7	24.9	4.78	3.4e-09	39250	HUMAN	SwissProt	DNA-directed RNA polymerases I and III subunit RPAC1
	[437]		Q9NZ08											6	6	7.1	1.96	3e-05	11	12	13.9	2.74	6.6e-06	107236	HUMAN	SwissProt	Endoplasmic reticulum aminopeptidase 1
	[438]		Q09161	4	4	5.2	1.52	0.0002	6	6	8	1.59	0.00027	8	9	11.6	2.26	1.8e-05	13	14	19	2.29	1.5e-05	91840.3	HUMAN	SwissProt	Nuclear cap-binding protein subunit 1
	[439]		Q96AE4						5	5	9.8	2.88	1.5e-06	5	5	9.8	1.87	4.5e-05	10	13	18.8	3.58	6.1e-08	67560.9	HUMAN	SwissProt	Far upstream element-binding protein 1
	[439-1]	6	Q96I24						2	2	5.8	0.26	0.0048						7	7	12.9	1.81	0.00013	61640.9	HUMAN	SwissProt	Far upstream element-binding protein 3
	[440]		Q9P289	5	5	13.7	1.59	0.0001	4	4	11.5	1.77	5.1e-05	7	7	19	2.14	0.00014	9	9	27.6	2.96	1e-05	46529.2	HUMAN	SwissProt	Serine/threonine-protein kinase 26
	[441]		Q9GZT3	5	5	56.9	3.33	3.6e-06	3	5	33	1.86	0.00018	10	12	68.8	2.76	1.4e-05	6	9	66.1	3.75	1.4e-06	12349.1	HUMAN	SwissProt	SRA stem-loop-interacting RNA-binding protein, mitochondrial
	[442]		P51570	4	4	12	2.47	8.7e-05	5	5	15.8	2.66	9e-06	8	8	30.1	2.34	1.3e-05	8	8	28.1	3.14	6.7e-06	42272.6	HUMAN	SwissProt	Galactokinase
	[443]		Q92769	5	6	11.5	2.13	9.7e-06	8	9	23.2	1.62	0.00012	9	10	24.6	3.48	3.9e-07	9	10	22.5	2.27	8.6e-06	55364.7	HUMAN	SwissProt	Histone deacetylase 2
	[443-1]	5	Q13547	5	5	11.6	0.34	0.0025	8	9	19.3	1.33	0.00018	7	8	18.5	3.48	3.9e-07	7	8	18.5	2.27	8.6e-06	55103.5	HUMAN	SwissProt	Histone deacetylase 1
	[444]		P46087	10	10	16.3	2.46	1.5e-05	7	7	10.7	1.95	6.8e-05						8	8	12.2	2.79	7.9e-06	89302.5	HUMAN	SwissProt	Probable 28S rRNA (cytosine(4447)-C(5))-methyltransferase
	[445]		Q9Y223	6	7	9.6	2.38	1.7e-05	10	10	16.1	2.15	5.5e-05	12	12	20.2	1.13	0.00035	13	14	22.7	2.17	6.1e-05	79275.4	HUMAN	SwissProt	Bifunctional UDP-N-acetylglucosamine 2-epimerase/N-acetylmannosamine kinase
	[446]		Q9NZB2	2	3	2.3	0.49	0.00097	2	2	2.8	0.76	0.00031	7	7	9.4	4.25	1.5e-07	3	3	4.7	0.67	0.00092	121889	HUMAN	SwissProt	Constitutive coactivator of PPAR-gamma-like protein 1
	[447]		O00299											4	4	19.9	2.15	1.5e-05	7	7	35.7	3.8	2.6e-07	26923	HUMAN	SwissProt	Chloride intracellular channel protein 1
	[448]		P15880	8	9	30.4	3.86	2.4e-07	7	9	27	2.85	4.5e-05	10	12	38.6	2.13	7.7e-05	9	9	34.8	2.25	2.1e-05	31324.7	HUMAN	SwissProt	40S ribosomal protein S2
	[449]		O76071	4	4	15.6	2.08	1e-05	6	6	23	3.17	2.3e-07	9	9	32.2	3.56	2.7e-07	7	7	30.7	4.31	3e-08	37840.4	HUMAN	SwissProt	Probable cytosolic iron-sulfur protein assembly protein CIAO1
	[450]		P62633	4	6	25.4	2.48	1.1e-06	6	8	41.8	3.38	1.1e-06	5	5	28.8	3.43	1.6e-07	7	10	48.6	3.26	8.8e-07	19462.9	HUMAN	SwissProt	Cellular nucleic acid-binding protein
	[451]		P67775	3	3	11	2.5	7e-06	6	6	30.1	2.95	6.2e-07	5	5	26.2	2.84	1.1e-05	8	9	41.7	3.26	1.3e-06	35594.5	HUMAN	SwissProt	Serine/threonine-protein phosphatase 2A catalytic subunit alpha isoform
	[452]		P61019	7	9	44.8	2.7	2.4e-05	7	10	45.3	3.31	4.2e-06	8	8	50.5	2.47	8e-06	9	11	46.7	2.68	4.3e-06	23545.8	HUMAN	SwissProt	Ras-related protein Rab-2A
	[453]		O14929	3	3	9.3	2.98	2e-06	3	3	9.3	3.06	1.6e-06	8	8	26	3.74	4.4e-07	6	6	20.5	4.06	3.2e-08	49513	HUMAN	SwissProt	Histone acetyltransferase type B catalytic subunit
	[454]		Q9BSJ8	7	8	7.6	1.91	0.00014	7	7	8.9	2.29	7.3e-06	2	2	2.6	1.04	0.0006	7	7	9.1	3.66	6.1e-07	122858	HUMAN	SwissProt	Extended synaptotagmin-1
	[455]		P40692											9	9	12.2	3.4	1.5e-06	8	8	11.8	1.33	0.00079	84601.7	HUMAN	SwissProt	DNA mismatch repair protein Mlh1
	[456]		P18124	5	6	16.9	1.94	7.5e-05	9	9	28.2	1.18	0.0032	5	8	16.9	2.08	0.00026	10	12	41.1	2.97	1.5e-06	29226	HUMAN	SwissProt	60S ribosomal protein L7
	[457]		Q16401	6	6	14.1	2.65	1.1e-05	7	7	15.7	2.16	0.00012	7	8	16.3	3.16	1e-06	8	9	21.8	3.03	1.8e-06	56196.2	HUMAN	SwissProt	26S proteasome non-ATPase regulatory subunit 5
	[458]		Q12874	6	8	11.8	1.85	0.00015	8	8	17	2.2	0.00019	10	10	19.6	1.59	7.6e-05	8	8	19.6	3.88	1.4e-07	58849.4	HUMAN	SwissProt	Splicing factor 3A subunit 3
	[459]		Q15365	6	6	23.3	4.16	1.2e-06	9	9	35.1	2.55	2.4e-05	8	8	36.8	3	3e-06	8	11	35.1	2.28	4.2e-05	37498.2	HUMAN	SwissProt	Poly(rC)-binding protein 1
	[459-1]	4	Q15366	4	4	15.1	4.16	1.2e-06	5	6	17.3	2.55	2.4e-05	4	4	15.1	2.98	3e-06	6	7	25.8	2.28	4.2e-05	38580.4	HUMAN	SwissProt	Poly(rC)-binding protein 2
	[459-2]	1	P57721	2	2	8.4	4.16	1.2e-06	4	4	13.7	2.55	2.4e-05	3	3	11.6	2.98	3e-06	3	4	11.6	2.28	4.2e-05	39465.6	HUMAN	SwissProt	Poly(rC)-binding protein 3
	[460]		O75955	5	5	14.5	2.17	5.9e-05	4	4	11.2	2.39	5e-05	4	4	11.5	2.18	6.1e-05	8	8	22.2	3.3	4.4e-06	47355.7	HUMAN	SwissProt	Flotillin-1
	[461]		Q9UHD1	2	2	9.3	1.66	0.0007	4	4	18.4	2.43	5.4e-06	8	10	31.6	1.02	0.0037	9	10	36.1	3.69	1.8e-07	37490.1	HUMAN	SwissProt	Cysteine and histidine-rich domain-containing protein 1
	[462]		Q969Z0											9	10	18.9	1.82	0.00029	8	11	20.8	3.56	6.1e-07	70738.6	HUMAN	SwissProt	FAST kinase domain-containing protein 4
	[463]		P36542	7	8	20.8	1.55	8.4e-05	11	12	30.5	2.36	6.5e-05	8	8	24.5	1.05	0.00079	8	10	29.9	2.07	1.8e-05	32996.3	HUMAN	SwissProt	ATP synthase subunit gamma, mitochondrial
	[464]		P62753	10	12	28.5	2.72	4.9e-07	9	10	24.9	1.74	0.00011	7	7	21.7	1.99	5.6e-05	9	10	26.5	3.13	2e-06	28680.9	HUMAN	SwissProt	40S ribosomal protein S6
	[465]		Q96CW1						2	2	4.1	0.64	0.0011	4	4	8.5	1.01	0.00017	7	7	18.9	3.95	3.2e-07	49655.1	HUMAN	SwissProt	AP-2 complex subunit mu
	[466]		O94979	11	11	10.2	2.13	1.1e-05	10	10	8.9	3.72	1e-08	9	9	8.3	1.81	9e-06	13	14	12	2.02	1.4e-05	133016	HUMAN	SwissProt	Protein transport protein Sec31A
	[467]		P52948	9	10	5.7	2.07	4.6e-05	6	6	4.2	1.06	0.00051	15	15	9.9	1.97	2.8e-05	13	14	8.4	1.48	0.0002	197581	HUMAN	SwissProt	Nuclear pore complex protein Nup98-Nup96
	[468]		P24539	6	7	27.3	3.67	1.8e-07	5	6	21.5	3.12	4e-06	5	6	24.2	2.54	1.5e-06	8	9	31.6	2.93	3.3e-06	28908.9	HUMAN	SwissProt	ATP synthase F(0) complex subunit B1, mitochondrial
	[469]		Q969S3											8	8	19.3	3.4	9.7e-07	9	10	22	2.93	2.4e-06	54272.5	HUMAN	SwissProt	Zinc finger protein 622
	[470]		P25490	1	1	2.2	0.57	0.0012	1	1	2.2	1.49	8.7e-06	6	6	14.3	4.81	2.8e-09	2	2	4.1	0.74	0.00056	44712.9	HUMAN	SwissProt	Transcriptional repressor protein YY1
	[470-1]	1	O15391	1	1	2.4	0.57	0.0012	1	1	2.4	1.49	8.7e-06	3	3	6.7	1.76	4.5e-06	2	2	4.6	0.74	0.00056	41347.7	HUMAN	SwissProt	Transcription factor YY2
	[471]		Q16822											9	9	16.9	2.49	1.5e-05	8	8	15.3	3.23	8.6e-07	70699.6	HUMAN	SwissProt	Phosphoenolpyruvate carboxykinase [GTP], mitochondrial
	[472]		Q01650	4	6	10.8	3.99	4.8e-07	6	7	12.6	3.85	2e-07	6	7	16	3.6	7.8e-07	6	8	12.6	3.84	1.8e-06	55010.8	HUMAN	SwissProt	Large neutral amino acids transporter small subunit 1
	[473]		P28331	7	7	10.5	2.1	2.7e-05	9	9	14	1.78	1.7e-05	8	8	13.6	1.49	0.00025	12	12	20.8	2.54	7.3e-06	79468.3	HUMAN	SwissProt	NADH-ubiquinone oxidoreductase 75 kDa subunit, mitochondrial
	[474]		P22234	9	9	25.4	1.84	9.6e-05	9	12	27.5	2.36	2.8e-05	5	5	15.1	1.82	3.2e-05	11	11	30.4	2.76	3.5e-06	47079.7	HUMAN	SwissProt	Multifunctional protein ADE2
	[475]		Q15181																8	8	35.3	3.22	1.6e-06	32660.3	HUMAN	SwissProt	Inorganic pyrophosphatase
	[476]		P46783	3	3	13.3	2.88	8.7e-05	2	2	9.1	3.06	4.1e-05	5	9	32.7	3.77	2.7e-06	6	11	38.2	3.73	3.6e-05	18897.9	HUMAN	SwissProt	40S ribosomal protein S10
	[477]		O60684	4	4	8.6	1.55	0.00011	5	5	12.1	2.11	3.6e-05	6	6	15.1	2.59	1.2e-05	6	6	17.2	3.72	9e-06	60030	HUMAN	SwissProt	Importin subunit alpha-7
	[477-1]	2	P52294	3	3	6.7	1.55	0.00011	3	3	7.4	2.11	3.6e-05	2	2	4.8	2.19	0.00013	4	4	9.5	1.86	5.6e-05	60222.3	HUMAN	SwissProt	Importin subunit alpha-5
	[478]		Q14978	10	11	19	2.92	1e-06	11	12	20.3	2.25	1.4e-06	6	7	9.4	1.35	0.00055	6	6	9	0.76	0.0024	73603.8	HUMAN	SwissProt	Nucleolar and coiled-body phosphoprotein 1
	[479]		Q9Y6N5	3	3	8	2.16	9.1e-05	2	2	6.2	1.98	0.00013	7	9	18.4	2.21	5.3e-05	7	10	20.4	2.93	3.2e-05	49961.2	HUMAN	SwissProt	Sulfide:quinone oxidoreductase, mitochondrial
	[480]		Q9Y490	4	4	2.1	2.82	1.9e-06	9	9	4.5	3	2.3e-06						6	6	2.7	3.27	3.3e-07	269769	HUMAN	SwissProt	Talin-1
	[481]		Q9UIA9	2	2	2.8	0.22	0.0038						7	7	8.2	3.87	3.4e-07	11	11	11.8	2.26	4.6e-06	123908	HUMAN	SwissProt	Exportin-7
	[482]		O94925	3	3	6.3	3.31	5.3e-07	1	2	3.1	1.25	4.9e-05	6	6	12.9	3.32	6.1e-07	8	8	16.3	3.11	1.3e-06	73461.8	HUMAN	SwissProt	Glutaminase kidney isoform, mitochondrial
	[483]		Q7L2H7	3	3	12.3	2.89	9.5e-06	4	4	16	3.36	2.9e-06	6	8	20.9	4.32	1.1e-07	7	9	29.7	2.29	3.7e-05	42503.3	HUMAN	SwissProt	Eukaryotic translation initiation factor 3 subunit M
	[484]		Q6PD62	4	4	4.1	0.61	0.0071	3	3	2.7	0.29	0.0025	12	12	11.4	2.37	1.3e-05	7	7	6.7	0.9	0.001	133503	HUMAN	SwissProt	RNA polymerase-associated protein CTR9 homolog
	[485]		Q6YN16											7	7	19.1	2.45	0.00014	7	7	23.7	3.62	9.6e-07	45395.2	HUMAN	SwissProt	Hydroxysteroid dehydrogenase-like protein 2
	[486]		O75947	5	6	31.1	3.85	1.1e-07	7	8	47.2	3.86	7.1e-08	6	8	34.2	3.86	7.8e-08	4	4	29.2	2.74	2.6e-06	18491.4	HUMAN	SwissProt	ATP synthase subunit d, mitochondrial
	[487]		P35221	5	5	7.1	1.29	0.00018	3	3	3.6	1.09	0.00059	6	6	7.3	1.33	0.0003	8	8	11.5	3.13	1.5e-06	100072	HUMAN	SwissProt	Catenin alpha-1
	[488]		P55735	4	4	22.4	2.42	3.9e-06	6	7	29.5	3.7	8.9e-08	6	6	27.6	2.45	8.9e-06	9	9	42.9	3.08	1.3e-06	35540.8	HUMAN	SwissProt	Protein SEC13 homolog
	[489]		Q5SRE5	1	1	0.9	1.08	0.00019	2	2	1.9	1.61	6.5e-05	13	14	8.1	1.81	2.3e-05	16	16	10	1.45	0.0011	196045	HUMAN	SwissProt	Nucleoporin NUP188 homolog
	[490]		P49959	5	5	8.1	1.7	0.00021	6	6	9	1.59	2.8e-05	12	12	15.8	1.93	3.4e-05	10	11	18.9	2.65	6.2e-06	80593.9	HUMAN	SwissProt	Double-strand break repair protein MRE11
	[491]		P00387	3	3	12.3	4.28	3.1e-08	4	4	19.6	3.57	1.8e-07	4	5	15.9	3.09	4.9e-07	6	7	33.2	3.87	1.5e-07	34235.2	HUMAN	SwissProt	NADH-cytochrome b5 reductase 3
	[492]		P62805	7	8	52.4	1.56	0.0006	7	11	52.4	2.93	4.2e-05	6	6	51.5	1.9	0.00017	7	9	52.4	2.27	2.9e-05	11367.4	HUMAN	SwissProt	Histone H4
	[493]		P07737	5	6	39.3	1.09	0.00012	5	6	39.3	3.4	1.3e-05	8	9	58.6	2.74	1.6e-05	9	12	70	2.74	3.5e-06	15054.4	HUMAN	SwissProt	Profilin-1
	[494]		Q15459	7	7	10.1	1.27	0.00015	9	9	13.2	2.35	5.8e-06	8	9	12.4	2.86	1.1e-05	11	11	16.5	2.27	5.8e-06	88886.9	HUMAN	SwissProt	Splicing factor 3A subunit 1
	[495]		P51665	3	3	9	0.7	0.00047	6	6	22.8	4.62	1.2e-08	5	6	15.4	1.03	0.00049	7	10	33	2.83	4.5e-06	37025.7	HUMAN	SwissProt	26S proteasome non-ATPase regulatory subunit 7
	[496]		Q96EY1	1	1	2.5	1.36	5e-05						4	6	10.4	2.11	4.6e-06	6	7	19	4.08	1.5e-07	52489.2	HUMAN	SwissProt	DnaJ homolog subfamily A member 3, mitochondrial
	[497]		Q6P2E9	3	3	2.7	0.84	0.00078	4	4	3.8	1.11	0.001	8	8	7.2	2.95	4.3e-06	6	6	5.6	1.78	9.3e-05	151662	HUMAN	SwissProt	Enhancer of mRNA-decapping protein 4
	[498]		Q9Y5Y2						3	3	11.1	2.35	3.1e-05	5	5	25.8	2.26	7.3e-05	6	6	30.3	3.48	8.9e-06	28825.6	HUMAN	SwissProt	Cytosolic Fe-S cluster assembly factor NUBP2
	[499]		Q9UHG3	6	7	13.7	1.83	1.5e-05	5	5	10.7	1.1	0.00048	7	8	17.2	3.43	2e-06	8	8	19.2	2.36	1.1e-05	56640.7	HUMAN	SwissProt	Prenylcysteine oxidase 1
	[500]		P43686	8	9	25.1	2.19	3.5e-05	5	5	13.4	1.09	0.00074	9	12	21.8	2.69	2.3e-05	7	8	18.4	2.08	0.0005	47366.7	HUMAN	SwissProt	26S proteasome regulatory subunit 6B
	[501]		P61254	6	6	36.6	0.71	0.0015	8	8	40	3.76	2e-07	4	4	25.5	1.26	0.0002	6	7	37.9	1.98	6.8e-05	17258.4	HUMAN	SwissProt	60S ribosomal protein L26
	[502]		P06454	6	7	36.9	1.05	0.00021	5	6	36.9	1.38	0.00018	4	4	23.4	2.93	5.2e-07	6	9	36.9	3.86	6.3e-08	12203	HUMAN	SwissProt	Prothymosin alpha
	[503]		Q5JPH6											4	4	9.2	1.48	2.6e-05	9	9	19.7	2.48	9.4e-05	58689.1	HUMAN	SwissProt	Probable glutamate--tRNA ligase, mitochondrial
	[504]		Q9NS69	1	2	15.5	4.09	7.1e-07	3	4	41.5	3.18	3.9e-07	1	1	8.5	1.91	0.0001	5	7	60.6	4.25	1.2e-07	15521.8	HUMAN	SwissProt	Mitochondrial import receptor subunit TOM22 homolog
	[505]		P62913	4	4	27.5	1.86	2.9e-05	6	6	31.5	2.56	5.2e-06	7	7	44.4	2.71	1.3e-05	5	6	39.9	4.47	2.9e-08	20252.6	HUMAN	SwissProt	60S ribosomal protein L11
	[506]		Q96TA2											3	3	6.5	1.88	4.4e-05	8	8	15.4	2.51	4.4e-05	86456	HUMAN	SwissProt	ATP-dependent zinc metalloprotease YME1L1
	[507]		Q15369	2	2	19.6	2.92	2.1e-07	5	5	47.3	3.81	3.7e-08	6	7	55.4	3.51	1.7e-07	5	6	47.3	4.46	1.3e-08	12473.3	HUMAN	SwissProt	Elongin-C
	[508]		P36507	1	1	3.5	1.78	0.0001						6	6	15.8	2.61	1.4e-05	9	10	27.2	2.7	8.5e-06	44424.5	HUMAN	SwissProt	Dual specificity mitogen-activated protein kinase kinase 2
	[509]		Q96AG4	8	10	33.6	2.61	1.7e-05	9	12	36.5	1.72	0.00083	7	9	30	2.24	0.00013	8	9	37.8	2.91	4.7e-06	34930.8	HUMAN	SwissProt	Leucine-rich repeat-containing protein 59
	[510]		O75396	5	5	28.4	3	6.4e-07	5	5	29.8	4.77	5.1e-09	6	6	34.4	3.16	6e-07	5	6	32.1	4.32	1.7e-07	24593.6	HUMAN	SwissProt	Vesicle-trafficking protein SEC22b
	[511]		Q9NRG9	1	1	2	0.87	0.003	2	2	4.2	0.51	0.0028	8	10	16.7	2.13	1.5e-05	8	8	17.8	2.71	4.4e-06	59574.7	HUMAN	SwissProt	Aladin
	[512]		P62993	7	9	31.3	3.11	1.6e-07	8	11	38.2	2.63	9.5e-06											25206.6	HUMAN	SwissProt	Growth factor receptor-bound protein 2
	[513]		Q96C19	5	5	27.1	3.39	1.4e-06	5	6	27.5	3.74	6.9e-06	3	3	16.7	2.22	2.4e-05	4	4	18.8	3.45	4.1e-06	26697.5	HUMAN	SwissProt	EF-hand domain-containing protein D2
	[514]		P22087	4	4	20.2	2.65	1.2e-05	5	6	19.6	1.51	8.2e-05	7	8	21.5	4.01	2.5e-08	6	7	32.7	3.9	1.7e-07	33784.5	HUMAN	SwissProt	rRNA 2'-O-methyltransferase fibrillarin
	[515]		P63167	2	2	37.1	5.97	4.2e-10	2	2	37.1	5.49	2.8e-09	3	4	49.4	5.33	1.6e-09	4	4	50.6	6.17	6.5e-11	10366	HUMAN	SwissProt	Dynein light chain 1, cytoplasmic
	[516]		P11766						2	2	6.7	1.07	0.00092	8	10	25.4	3.05	6.1e-06	6	8	25.1	3.75	2.5e-07	39724.6	HUMAN	SwissProt	Alcohol dehydrogenase class-3
	[517]		P23526	2	2	4.9	0.86	0.00028	6	6	13.9	2.58	1.2e-05	4	4	10	1.47	0.00011	6	7	15	3.37	3.6e-06	47716.5	HUMAN	SwissProt	Adenosylhomocysteinase
	[518]		Q9BRK5	2	3	6.9	2.05	7e-06						6	7	18.5	3.99	8.1e-08	5	5	13	2.78	2.7e-06	41807.2	HUMAN	SwissProt	45 kDa calcium-binding protein
	[519]		P09884											7	7	5.2	2.56	2.5e-05	10	10	7	2.36	3.5e-05	165914	HUMAN	SwissProt	DNA polymerase alpha catalytic subunit
	[520]		Q9H0S4											6	6	14.5	1.43	9.9e-05	7	8	17.4	3.32	1.3e-06	50647	HUMAN	SwissProt	Probable ATP-dependent RNA helicase DDX47
	[521]		Q96IU4	3	3	14.3	0.66	0.00048	4	4	19.5	1.75	8e-05	7	9	37.1	2.58	2.9e-06	7	9	36.2	3.48	5.2e-07	22345.9	HUMAN	SwissProt	Protein ABHD14B
	[522]		Q99873						5	5	17.3	1.71	0.00019						7	7	26.1	3.28	2.7e-06	42462.1	HUMAN	SwissProt	Protein arginine N-methyltransferase 1
	[523]		Q9NVI7	4	4	7.4	0.5	0.0045	2	2	3.2	0.35	0.0058	9	9	15.3	2.19	0.00017	8	8	15.9	0.61	0.0016	71369.8	HUMAN	SwissProt	ATPase family AAA domain-containing protein 3A
	[523-1]	1	Q5T9A4	3	3	4.9	1.77	0.00023						5	6	8.3	2.75	1.7e-05	5	5	9	0.59	0.0018	72573.6	HUMAN	SwissProt	ATPase family AAA domain-containing protein 3B
	[524]		O60264	3	3	4	0.69	0.0021	4	6	4.8	0.69	0.00056	10	10	8.7	2.89	2.9e-06	6	6	5.3	1.42	0.0004	121906	HUMAN	SwissProt	SWI/SNF-related matrix-associated actin-dependent regulator of chromatin subfamily A member 5
	[525]		Q15165	1	1	4.5	1.5	5.5e-05	1	1	4.5	2.14	4e-05	3	3	11.9	0.26	0.0095	7	7	37	2.98	1.7e-05	39381.2	HUMAN	SwissProt	Serum paraoxonase/arylesterase 2
	[526]		Q9UNM6	4	5	13	1.57	0.00015	9	13	27.9	2.38	4.9e-05	9	9	27.4	2.73	1.6e-06	8	8	22.1	2.39	5.6e-05	42945.9	HUMAN	SwissProt	26S proteasome non-ATPase regulatory subunit 13
	[527]		Q96A33	2	2	5.8	0.42	0.0024	4	4	9.9	1.39	7.6e-05	5	5	9.5	4.02	7e-08	5	5	13.7	4.83	7.4e-09	55874.3	HUMAN	SwissProt	Coiled-coil domain-containing protein 47
	[528]		P61204	3	3	24.3	1.48	6.7e-05	3	3	24.3	1.68	0.00013	5	5	29.8	2.85	3.1e-06	7	8	43.1	3.07	4.2e-06	20600.9	HUMAN	SwissProt	ADP-ribosylation factor 3
	[528-1]	5	P18085	5	6	37.2	2.55	2.1e-05	4	4	28.9	2.55	8.9e-06	6	6	35	2.86	4.6e-06	7	8	41.1	2.19	5.4e-05	20511	HUMAN	SwissProt	ADP-ribosylation factor 4
	[529]		P32969	4	5	25.5	1.7	0.00015	5	7	35.4	2.64	8.8e-06	3	5	24.5	3.65	2.9e-06	7	11	50.5	3.07	3.7e-06	21863.6	HUMAN	SwissProt	60S ribosomal protein L9
	[530]		Q9P2R3	3	3	3.2	0.55	0.0012						8	8	8.5	1.13	0.00029	10	10	12.6	2.55	1.5e-05	128400	HUMAN	SwissProt	Rabankyrin-5
	[531]		Q9Y608	6	8	10.5	2.55	4.4e-05	7	8	12.9	3.2	1.1e-06	2	2	3.5	3.08	3.8e-06	6	6	9.7	2.65	1.4e-05	82172.1	HUMAN	SwissProt	Leucine-rich repeat flightless-interacting protein 2
	[531-1]	6	Q32MZ4	6	6	9	2.44	8.6e-05	5	5	7.8	3.47	1.7e-05	1	1	1.5	1.29	0.00063	1	1	1.5	1.48	0.00025	89253.7	HUMAN	SwissProt	Leucine-rich repeat flightless-interacting protein 1
	[532]		P11172	2	2	6	0.4	0.0017	3	3	9	1.37	0.00093	8	8	20.8	2.07	0.00016	9	10	21.2	2.47	2.4e-05	52222	HUMAN	SwissProt	Uridine 5'-monophosphate synthase
	[533]		Q9NUQ8	2	2	2.8	0.92	0.00022	3	3	4.9	0.52	0.0012	13	14	19.7	1.68	8.9e-05	8	8	13.5	2.59	2.3e-05	79745.3	HUMAN	SwissProt	ATP-binding cassette sub-family F member 3
	[534]		Q14318	2	2	7.5	1.79	0.00012	4	4	13.3	3.67	4.4e-07	5	5	15	3.07	4.9e-07	6	6	21.8	3.44	6.8e-07	44562.1	HUMAN	SwissProt	Peptidyl-prolyl cis-trans isomerase FKBP8
	[535]		Q02878	8	10	24.3	1.32	0.00043	9	10	23.3	2.18	6.3e-05	8	8	26.4	1.42	4.9e-05	9	9	28.1	2.62	3.2e-06	32728.2	HUMAN	SwissProt	60S ribosomal protein L6
	[536]		Q5JVF3	1	1	3	1.59	0.0002						14	16	35.1	1.76	3.7e-05	7	8	21.6	2.35	7.4e-06	46030.4	HUMAN	SwissProt	PCI domain-containing protein 2
	[537]		Q00325	4	4	9.9	1.02	0.00054	7	7	14.6	1.47	5.8e-05	6	6	14.9	1.68	0.00012	9	11	26	2.92	1.8e-06	40095.2	HUMAN	SwissProt	Phosphate carrier protein, mitochondrial
	[538]		Q14157	4	4	4.7	2.95	3e-05	5	6	7.9	1.29	6.7e-05	6	7	7.5	4.56	2.2e-09	8	8	11.2	1.68	3.1e-05	114535	HUMAN	SwissProt	Ubiquitin-associated protein 2-like
	[539]		P16070	6	7	9.2	3.43	2.2e-07	3	3	5.1	3.9	5.5e-08	5	6	6.6	2.08	7e-05	6	7	9.4	4.05	8.9e-08	81538.3	HUMAN	SwissProt	CD44 antigen
	[540]		Q3ZCQ8	5	5	17	2.05	2.3e-05	5	6	19.5	1.5	0.00022	6	7	22.1	3.12	1.2e-06	6	6	21	3.7	7e-07	39646.6	HUMAN	SwissProt	Mitochondrial import inner membrane translocase subunit TIM50
	[541]		Q9BQG0	11	12	9.6	2.28	9.7e-06	6	6	5.4	2.12	5.6e-06	6	7	4.7	2.92	6.5e-07	14	15	12.4	1.47	3.2e-05	148856	HUMAN	SwissProt	Myb-binding protein 1A
	[542]		Q9P2R7	5	5	14	1.65	0.00023	3	3	6.9	2	0.00012	8	8	16.2	1.46	0.00057	10	11	23.5	2.42	3.9e-05	50317.7	HUMAN	SwissProt	Succinate--CoA ligase [ADP-forming] subunit beta, mitochondrial
	[543]		Q9UHX1	4	5	8.2	2.03	2.4e-05	5	5	11.3	4.1	2.4e-07						3	3	6.4	0.33	0.0025	59876	HUMAN	SwissProt	Poly(U)-binding-splicing factor PUF60
	[544]		P62249	9	10	53.4	1.7	1.3e-05	6	7	40.4	1.38	0.00011	4	5	28.1	2.21	9.1e-06	8	9	48.6	3.02	6.1e-07	16445.5	HUMAN	SwissProt	40S ribosomal protein S16
	[545]		Q8WUH6	3	3	44	1.71	7.4e-05	1	1	12.9	0.65	0.0024	3	3	32.8	2.68	4.1e-06	5	6	62.9	3.97	1.3e-07	11748.5	HUMAN	SwissProt	Transmembrane protein 263
	[546]		Q9BW27	5	5	11	2.28	1.7e-05	2	2	4.7	2.2	2.1e-05	10	10	19.5	2.07	5.5e-05	9	9	19.5	2.04	0.00018	75020.1	HUMAN	SwissProt	Nuclear pore complex protein Nup85
	[547]		P14314	5	5	11.2	3.87	8.3e-07	4	5	8.9	2.97	1.1e-05	6	6	15.3	1.67	1.8e-05	4	4	8	3.04	2.8e-06	59425.9	HUMAN	SwissProt	Glucosidase 2 subunit beta
	[548]		O00203											14	14	11.6	1.84	9.8e-05	14	14	13.2	1.61	0.00013	121321	HUMAN	SwissProt	AP-3 complex subunit beta-1
	[549]		P43897	2	2	9.2	2.39	7.5e-06	1	1	5.2	0.99	0.00055	5	5	21.2	2.65	1.6e-06	5	5	20.6	4.47	2.5e-08	35391	HUMAN	SwissProt	Elongation factor Ts, mitochondrial
	[550]		P11310	2	2	5.9	0.65	0.00056	3	3	9	2.39	3.4e-05	6	7	17.3	1.16	0.0002	7	7	20.7	2.94	1.9e-06	46588.8	HUMAN	SwissProt	Medium-chain specific acyl-CoA dehydrogenase, mitochondrial
	[551]		P53582	2	2	7.5	2.32	3.5e-06	2	2	7.5	1.18	0.00013	7	7	22.8	3.55	1.8e-07	7	7	28.8	2.9	1.8e-06	43215.6	HUMAN	SwissProt	Methionine aminopeptidase 1
	[552]		Q5VTR2	5	5	5.2	1.64	0.00046	4	4	3.9	0.85	0.00061	9	9	11	2.71	5.9e-06	6	6	8.3	3	3.2e-06	113663	HUMAN	SwissProt	E3 ubiquitin-protein ligase BRE1A
	[552-1]	11	O75150	5	5	5.9	1.64	0.00046	4	4	4.6	0.51	0.004	10	10	11.3	2.08	0.00011	9	10	10.8	2.29	2.7e-05	113679	HUMAN	SwissProt	E3 ubiquitin-protein ligase BRE1B
	[553]		P63208	5	7	46	3.62	4.7e-07	8	9	50.9	2.88	2.9e-06	5	6	31.3	3	8.4e-06	8	9	50.9	2.36	4.9e-05	18658.2	HUMAN	SwissProt	S-phase kinase-associated protein 1
	[554]		P10620	3	4	16.8	2.63	1.8e-06	4	4	27.1	3.17	3.7e-07	5	5	27.1	3.4	1.5e-06	5	8	27.1	2.72	3.6e-06	17598.8	HUMAN	SwissProt	Microsomal glutathione S-transferase 1
	[555]		P33176						7	7	9.4	3.13	3.5e-06	2	2	2.8	1.98	0.00019	3	3	3.7	1	0.0022	109686	HUMAN	SwissProt	Kinesin-1 heavy chain
	[556]		Q96BN8	4	4	11.6	2.13	7.8e-05						8	8	26.4	1.75	1.6e-05	8	8	27.3	2.74	7e-06	40263.3	HUMAN	SwissProt	Ubiquitin thioesterase otulin
	[557]		P05556	8	9	12	1.18	0.00026	9	9	12.3	0.93	0.00068	11	12	16.9	2.88	3.1e-08	9	9	13.4	3.06	1.1e-07	88416.2	HUMAN	SwissProt	Integrin beta-1
	[558]		P35573	13	14	9.9	1.4	4.4e-05	14	15	10.4	1.88	2.1e-05						2	2	1.2	0.61	0.0045	174765	HUMAN	SwissProt	Glycogen debranching enzyme
	[559]		O94776	6	6	11.1	3.04	4.6e-06	5	5	10.6	1.93	8.9e-06	7	7	12.4	1.65	9.4e-05	8	9	15.3	3.44	2.1e-07	75023.8	HUMAN	SwissProt	Metastasis-associated protein MTA2
	[559-1]	2	Q9BTC8											2	2	3.7	1.61	9.4e-05	2	2	3.5	0.8	0.0018	67504.3	HUMAN	SwissProt	Metastasis-associated protein MTA3
	[559-2]	1	Q13330											2	2	3.1	1.61	9.4e-05						80786.9	HUMAN	SwissProt	Metastasis-associated protein MTA1
	[560]		P84090	2	2	27.9	3.83	1.4e-07	4	5	44.2	4.44	2.1e-09	3	3	27.9	2.94	7.6e-07	5	5	51	4.61	2.8e-09	12259.1	HUMAN	SwissProt	Enhancer of rudimentary homolog
	[561]		P05362	2	2	4.3	3.66	7e-06	4	4	11.7	1.82	5.4e-05	7	8	16.7	2.75	2.6e-05	8	8	19.2	2.44	8.3e-06	57825.7	HUMAN	SwissProt	Intercellular adhesion molecule 1
	[562]		Q13685	1	2	3	0.8	0.0015	1	1	3	1.64	0.00019	7	7	19.6	2.89	5.8e-06	4	4	12.9	1.8	8.7e-05	46751.3	HUMAN	SwissProt	Angio-associated migratory cell protein
	[563]		P83731	5	5	30.6	2.86	2.7e-05	4	4	20.4	1.09	0.00094	4	4	22.3	0.86	0.00086	5	5	31.2	3.58	1.3e-05	17779.1	HUMAN	SwissProt	60S ribosomal protein L24
	[564]		P62888	5	6	51.3	4.68	4.1e-08	5	5	58.3	2.87	4e-05	5	7	58.3	4.28	2.7e-08	4	4	50.4	3.15	4.2e-06	12784.2	HUMAN	SwissProt	60S ribosomal protein L30
	[565]		P18859	4	4	45.4	3.95	6e-08	4	4	45.4	4.33	6.2e-08	1	1	17.6	3.82	1.1e-07	3	3	32.4	4.02	2e-07	12587.6	HUMAN	SwissProt	ATP synthase-coupling factor 6, mitochondrial
	[566]		Q8TC07						3	3	4.8	0.82	0.00037	10	10	17.4	2.13	7.5e-05	9	10	15.1	1.41	0.00065	79491.4	HUMAN	SwissProt	TBC1 domain family member 15
	[567]		P04183	2	2	9.8	2.04	2.3e-06						5	7	25.6	1.64	7.5e-05	8	8	43.2	2.61	5.5e-06	25468.9	HUMAN	SwissProt	Thymidine kinase, cytosolic
	[568]		Q9H4L7											9	10	9.9	1.49	7.4e-05	11	11	15.4	2.12	1.5e-05	117403	HUMAN	SwissProt	SWI/SNF-related matrix-associated actin-dependent regulator of chromatin subfamily A containing DEAD/H box 1
	[569]		A0FGR8						2	2	2.3	1.44	5.7e-05	9	9	11.9	2.53	7.8e-06	8	8	11	2.27	4.9e-06	102358	HUMAN	SwissProt	Extended synaptotagmin-2
	[570]		O75874											1	1	3.1	1.48	0.00093	7	8	19.1	3.56	1.2e-07	46659.7	HUMAN	SwissProt	Isocitrate dehydrogenase [NADP] cytoplasmic
	[571]		Q9BW92											8	8	13.8	0.65	0.001	9	9	15.5	3.02	2.2e-07	81036.8	HUMAN	SwissProt	Threonine--tRNA ligase, mitochondrial
	[572]		Q9Y224	3	3	13.5	2.88	7.8e-07	4	4	17.2	2.54	3.7e-06	6	6	25	1.83	5.2e-05	6	7	28.3	3.5	9.4e-07	28068.3	HUMAN	SwissProt	RNA transcription, translation and transport factor protein
	[573]		P15924	14	14	6	0.85	0.00077	9	9	3.1	2.53	6.7e-07	11	11	4.2	2.06	1.7e-05	6	6	2.4	1.54	0.00015	331777	HUMAN	SwissProt	Desmoplakin
	[574]		O43237	3	3	9.6	2.19	1.9e-05	2	2	6.5	0.52	0.0079	7	7	20.3	3.03	3.5e-06	2	2	5.7	0.88	0.00089	54099.7	HUMAN	SwissProt	Cytoplasmic dynein 1 light intermediate chain 2
	[574-1]	4	Q9Y6G9	3	3	6.5	0.69	0.0015	4	4	9.8	0.39	0.0048	3	3	5.7	0.31	0.0098						56579.6	HUMAN	SwissProt	Cytoplasmic dynein 1 light intermediate chain 1
	[575]		P51148	7	7	38.9	2.29	1.5e-05	7	8	41.2	3.04	7.8e-07	7	9	41.2	1.64	0.00017	7	10	41.2	1.52	0.0003	23482.8	HUMAN	SwissProt	Ras-related protein Rab-5C
	[575-1]	1	P20339	3	3	14.9	1.9	0.00016	3	3	14.9	1.75	0.0002	3	3	14.9	1.63	0.00018	4	6	21.4	1.52	0.0003	23658.9	HUMAN	SwissProt	Ras-related protein Rab-5A
	[576]		O95551	5	5	14.4	4.43	2.6e-08	5	6	16.3	4.58	7.1e-09											40930	HUMAN	SwissProt	Tyrosyl-DNA phosphodiesterase 2
	[577]		P61586	4	4	19.7	1.03	0.00046	9	12	42.5	2.53	1.3e-05	8	10	37.8	2.32	1.1e-05	8	10	36.3	1.76	0.00067	21768.3	HUMAN	SwissProt	Transforming protein RhoA
	[577-1]	1	P08134	3	3	13.5	0.96	0.00071	6	8	31.1	2.17	1.3e-05	6	8	32.6	2.32	1.1e-05	5	7	28	0.62	0.00094	22006.6	HUMAN	SwissProt	Rho-related GTP-binding protein RhoC
	[578]		Q9BWF3	6	6	23.4	3.22	3.8e-06	5	5	17.6	1.84	5.9e-05	6	6	16.8	1.16	0.0002	5	6	13.5	2.18	1.8e-06	40314.2	HUMAN	SwissProt	RNA-binding protein 4
	[579]		Q9UJX3						4	4	10	2.27	1.5e-05	6	7	11.7	2.9	1.6e-05	11	12	20.9	2.02	3.9e-05	66856.1	HUMAN	SwissProt	Anaphase-promoting complex subunit 7
	[580]		O14545	2	2	4.3	2.55	1.9e-05	5	7	10.5	2.08	7.9e-06	7	7	14.9	2.88	7e-06	3	4	6.7	0.92	0.00036	64841.6	HUMAN	SwissProt	TRAF-type zinc finger domain-containing protein 1
	[581]		Q8WVX9	2	2	4.1	2.54	1.7e-06	2	2	5	2.31	3.7e-06	9	9	20.8	2.44	7.8e-06	6	6	13.4	3.34	1.1e-07	59357.3	HUMAN	SwissProt	Fatty acyl-CoA reductase 1
	[582]		P30048	3	5	19.1	2.73	0.00011	4	4	25.8	2.72	8e-05						7	8	39.8	2.76	4.3e-06	27692.9	HUMAN	SwissProt	Thioredoxin-dependent peroxide reductase, mitochondrial
	[583]		O00743	1	1	3.6	0.44	0.0028	4	4	15.1	1.4	0.00033	8	9	27.2	2.8	3.5e-06	7	9	29.2	2.25	5.1e-06	35144.6	HUMAN	SwissProt	Serine/threonine-protein phosphatase 6 catalytic subunit
	[584]		P35637	4	4	8.9	2.91	1.4e-06	5	6	11.6	3.98	2.7e-08	3	4	8.6	0.78	0.001	4	5	11.2	3.13	5.6e-07	53426.2	HUMAN	SwissProt	RNA-binding protein FUS
	[584-1]	2	Q92804	3	3	5.4	2.8	1.4e-06	4	4	7.1	1.31	0.00013	2	2	3	1.56	1.9e-05						61830.4	HUMAN	SwissProt	TATA-binding protein-associated factor 2N
	[585]		P63241	6	8	35.7	3.26	1.8e-07	7	10	35.7	2.18	1.5e-05	4	6	27.3	0.82	0.00028	7	11	46.1	2.95	1.9e-06	16832.4	HUMAN	SwissProt	Eukaryotic translation initiation factor 5A-1
	[586]		O95433	3	3	11.8	0.69	0.0048	5	5	19.8	1.36	9.2e-05	9	10	32.5	2.32	1.1e-05	6	6	26	2.26	2.8e-05	38274.6	HUMAN	SwissProt	Activator of 90 kDa heat shock protein ATPase homolog 1
	[587]		Q8WVC0	1	1	2	2.13	4.2e-05	1	1	2	1.26	0.00046	7	7	15.2	3.48	1e-07	2	2	6.2	1.44	0.00028	75404.6	HUMAN	SwissProt	RNA polymerase-associated protein LEO1
	[588]		P27694	2	2	4.5	0.6	0.0011						5	5	7.8	1.53	0.00014	8	8	18.8	2.43	4.7e-05	68138.8	HUMAN	SwissProt	Replication protein A 70 kDa DNA-binding subunit
	[589]		Q6NXE6						2	2	5.4	1.45	6.7e-05	6	6	15.2	1.05	0.00062	4	4	12	4.37	8.2e-08	54142.4	HUMAN	SwissProt	Armadillo repeat-containing protein 6
	[590]		Q9NVE7											8	8	11.6	2.48	2.5e-05	6	6	11.6	2.64	1.8e-05	85991.7	HUMAN	SwissProt	Pantothenate kinase 4
	[591]		P04844	3	3	8.7	2.25	7.5e-05	5	6	13.8	3.16	5e-06	5	6	12.8	1.25	0.00013	6	6	13.8	3.45	3.9e-07	69284.6	HUMAN	SwissProt	Dolichyl-diphosphooligosaccharide--protein glycosyltransferase subunit 2
	[592]		Q14192	6	6	25.4	2.32	1.1e-05	3	3	11.1	1.96	4.5e-05	8	8	28	2.43	7e-06	5	6	21.1	1.11	0.00015	32193.2	HUMAN	SwissProt	Four and a half LIM domains protein 2
	[593]		P39656	4	4	10.3	3.33	5.1e-07	4	4	10.3	2.59	3.9e-06	5	5	10.7	1.55	2.6e-05	6	6	14.7	3.52	7.2e-07	50801.2	HUMAN	SwissProt	Dolichyl-diphosphooligosaccharide--protein glycosyltransferase 48 kDa subunit
	[594]		P14927	4	5	34.2	4.2	5.2e-07	3	4	34.2	3.49	1.1e-06	2	2	25.2	1.44	0.0001	2	2	25.2	0.23	0.0039	13530.6	HUMAN	SwissProt	Cytochrome b-c1 complex subunit 7
	[595]		Q12769	6	6	4.4	0.4	0.0017	9	10	8.1	1.64	0.00026	7	8	5.9	1.02	0.00024	6	7	5.4	3.34	4.5e-07	162123	HUMAN	SwissProt	Nuclear pore complex protein Nup160
	[596]		P16152																5	5	24.2	4.37	1.8e-08	30375.2	HUMAN	SwissProt	Carbonyl reductase [NADPH] 1
	[597]		P51571	4	6	25.4	3.73	2e-07	3	4	17.9	3.64	2.3e-07	4	4	25.4	2.8	1.1e-06	6	7	37.6	3.33	2e-07	18998.8	HUMAN	SwissProt	Translocon-associated protein subunit delta
	[598]		P27635	3	3	14	2.38	1.7e-05	5	5	19.2	0.88	0.00023	5	5	24.8	1.52	0.00025	8	9	37.9	2.78	2.7e-06	24604.1	HUMAN	SwissProt	60S ribosomal protein L10
	[599]		Q8IZ69											7	9	14.2	0.92	0.00061	8	8	15.8	2.82	7.9e-06	68726.2	HUMAN	SwissProt	tRNA (uracil-5-)-methyltransferase homolog A
	[600]		P51532	4	4	3	1.21	0.00026	4	4	2.4	0.91	0.00048	8	8	6.1	2.19	5.6e-05	9	9	5.7	2.23	2.8e-05	184647	HUMAN	SwissProt	Transcription activator BRG1
	[601]		Q14257	2	2	8.5	2.32	6e-05	5	5	19.6	2.89	4.3e-05	6	6	25.9	3.17	3.4e-06	5	7	23.3	2.97	1.5e-05	36876.7	HUMAN	SwissProt	Reticulocalbin-2
	[602]		P19387	2	2	12	2.78	2e-06	1	1	6.5	2.06	1.2e-05	4	4	24	2.96	1.3e-06	6	6	30.5	3.02	2.1e-05	31441.5	HUMAN	SwissProt	DNA-directed RNA polymerase II subunit RPB3
	[603]		P61224	4	4	22.8	2.47	1.2e-05	5	5	23.4	2.46	6.8e-06	4	4	22.8	1.19	0.00015	5	5	33.2	3.89	6e-07	20825	HUMAN	SwissProt	Ras-related protein Rap-1b
	[356-10, 603-1]	1	O95716											2	2	8.2	0.7	0.0015	2	2	8.2	0.89	0.0011	24267.4	HUMAN	SwissProt	Ras-related protein Rab-3D
	[604]		Q9NQC3	2	2	2.3	2.2	2.5e-06	2	3	2.3	1.02	0.00016	2	3	2.5	0.67	0.00031	5	5	7.1	3.55	2.2e-07	129932	HUMAN	SwissProt	Reticulon-4
	[605]		Q13765	3	3	19.5	3.04	1.4e-05	3	5	19.5	4.52	4.6e-07	3	3	18.6	3.11	1.4e-06	4	5	25.6	3.9	8.2e-07	23384.1	HUMAN	SwissProt	Nascent polypeptide-associated complex subunit alpha
	[606]		Q15738	2	2	4.3	1.95	1.5e-05	4	4	11.8	1.26	6.1e-05	4	4	12.1	2.79	2.5e-06	6	7	22.3	3.55	3.8e-07	41900.7	HUMAN	SwissProt	Sterol-4-alpha-carboxylate 3-dehydrogenase, decarboxylating
	[607]		P35250	6	6	18.4	0.98	0.0006	3	3	8.5	0.95	0.00056	7	8	23.4	2.92	2e-05	5	5	19.5	3	5.1e-06	39157.6	HUMAN	SwissProt	Replication factor C subunit 2
	[608]		P46734						1	1	4.6	0.6	0.0014	8	8	29.7	2.43	2.1e-05	7	7	23.3	3	7.8e-07	39318.8	HUMAN	SwissProt	Dual specificity mitogen-activated protein kinase kinase 3
	[609]		P13489	6	6	18.2	2.78	6e-06	6	6	15.8	3.33	5.8e-07	3	3	8.2	2.77	1.2e-06	4	4	9.5	2.24	2.1e-05	49974	HUMAN	SwissProt	Ribonuclease inhibitor
	[610]		P37802						5	5	27.1	1.45	4.1e-05	3	3	17.1	1.55	4.8e-05	7	7	36.2	2.91	2e-06	22391.7	HUMAN	SwissProt	Transgelin-2
	[611]		Q13409	4	4	6.3	3.16	2.7e-05	4	4	9.6	2.54	1.6e-05	6	6	13.8	3.27	1.2e-06	4	5	8.5	2.41	6.6e-05	71457.2	HUMAN	SwissProt	Cytoplasmic dynein 1 intermediate chain 2
	[612]		Q9Y2Q3						3	3	14.6	1.76	7.2e-05	5	5	30.1	2.4	2.1e-05	5	5	27.4	3.64	1.7e-06	25497.1	HUMAN	SwissProt	Glutathione S-transferase kappa 1
	[613]		Q8TEM1	3	3	1.9	4.05	7e-08	4	4	3	2.2	1.3e-05	4	4	2.1	0.68	0.00087	10	10	6.5	2.09	2.8e-05	205113	HUMAN	SwissProt	Nuclear pore membrane glycoprotein 210
	[614]		Q9HCC0											4	4	7.6	1.63	0.00016	7	8	14	2.79	9.4e-06	61333.7	HUMAN	SwissProt	Methylcrotonoyl-CoA carboxylase beta chain, mitochondrial
	[615]		Q8IY17											8	8	7.1	2.4	5.3e-05	6	6	5.2	3.15	1.5e-06	150955	HUMAN	SwissProt	Neuropathy target esterase
	[616]		P06899	5	5	29.4	1.54	0.00029	4	5	22.2	1.59	0.00017	5	6	34.1	1.09	0.00069	7	9	41.3	3.1	1.1e-06	13904.3	HUMAN	SwissProt	Histone H2B type 1-J
	[616-1]	2	O60814	6	6	30.2	1.54	0.00029	5	6	29.4	1.59	0.00017	6	7	41.3	1.09	0.00069	7	9	42.1	3.1	1.1e-06	13890.3	HUMAN	SwissProt	Histone H2B type 1-K
	[616-2]	2	P57053	6	6	30.2	1.54	0.00029	5	6	29.4	1.59	0.00017	6	7	41.3	1.09	0.00069	7	9	42.1	3.1	1.1e-06	13944.3	HUMAN	SwissProt	Histone H2B type F-S
	[616-3]	2	P58876	6	6	30.2	1.54	0.00029	5	6	29.4	1.59	0.00017	6	7	41.3	1.09	0.00069	7	9	42.1	3.1	1.1e-06	13936.3	HUMAN	SwissProt	Histone H2B type 1-D
	[616-4]	2	P62807	6	6	30.2	1.54	0.00029	5	6	29.4	1.59	0.00017	6	7	41.3	1.09	0.00069	7	9	42.1	3.1	1.1e-06	13906.3	HUMAN	SwissProt	Histone H2B type 1-C/E/F/G/I
	[616-5]	2	Q5QNW6	6	6	30.2	1.54	0.00029	5	6	29.4	1.59	0.00017	6	7	41.3	1.09	0.00069	7	9	42.1	3.1	1.1e-06	13920.3	HUMAN	SwissProt	Histone H2B type 2-F
	[616-6]	2	Q93079	6	6	30.2	1.54	0.00029	5	6	29.4	1.59	0.00017	6	7	41.3	1.09	0.00069	7	9	42.1	3.1	1.1e-06	13892.2	HUMAN	SwissProt	Histone H2B type 1-H
	[616-7]	2	Q99877	6	6	30.2	1.54	0.00029	5	6	29.4	1.59	0.00017	6	7	41.3	1.09	0.00069	7	9	42.1	3.1	1.1e-06	13922.3	HUMAN	SwissProt	Histone H2B type 1-N
	[616-8]	2	Q99879	6	6	30.2	1.54	0.00029	5	6	29.4	1.59	0.00017	6	7	41.3	1.09	0.00069	7	9	42.1	3.1	1.1e-06	13989.4	HUMAN	SwissProt	Histone H2B type 1-M
	[616-9]	2	Q99880	6	6	30.2	1.54	0.00029	5	6	29.4	1.59	0.00017	6	7	41.3	1.09	0.00069	7	9	42.1	3.1	1.1e-06	13952.3	HUMAN	SwissProt	Histone H2B type 1-L
	[617]		P61513	4	4	51.1	3.32	1.6e-06	3	3	41.3	1.59	4e-05	4	5	51.1	2.82	2e-06	6	8	51.1	3.32	3.8e-07	10275.4	HUMAN	SwissProt	60S ribosomal protein L37a
	[618]		Q8NFH4	2	3	8	3.74	1.6e-06	5	5	21.2	1.62	5.4e-05	5	7	18.1	3.55	1.2e-06	5	7	21.8	3.21	3.4e-07	36707.9	HUMAN	SwissProt	Nucleoporin Nup37
	[619]		P51659	3	3	5.6	1.75	8.9e-05	2	2	3.8	2.82	1.8e-05	5	5	8.3	2.67	3.2e-06	9	9	15.6	2.35	1.4e-05	79687	HUMAN	SwissProt	Peroxisomal multifunctional enzyme type 2
	[620]		Q12789											6	6	4.2	3.61	1e-07	4	4	2.2	0.68	0.0011	238877	HUMAN	SwissProt	General transcription factor 3C polypeptide 1
	[621]		Q9Y697	2	2	6.1	1.67	8.4e-05	4	4	12.3	4.65	1.9e-08	5	6	11.8	2.9	8.2e-06	8	8	22.5	2.6	3.2e-06	50196.1	HUMAN	SwissProt	Cysteine desulfurase, mitochondrial
	[622]		O00567	5	5	9.1	0.51	0.0029	5	5	9.3	0.76	0.0012	7	8	14	2.75	5.5e-06	8	9	15.2	2.21	3.3e-05	66050.5	HUMAN	SwissProt	Nucleolar protein 56
	[623]		P62263	4	5	27.8	2.99	2.8e-06	5	7	37.7	1.72	5.3e-05	4	6	29.1	3.13	4.6e-07	5	7	37.7	3.33	2.7e-06	16272.9	HUMAN	SwissProt	40S ribosomal protein S14
	[624]		P36871						1	1	2.1	1.83	0.00035	2	2	4.1	0.52	0.0024	6	6	14.1	3.49	4.2e-07	61449.6	HUMAN	SwissProt	Phosphoglucomutase-1
	[625]		Q86Y56	1	1	1.1	0.45	0.0037						10	11	12.3	1.51	0.00017	12	12	16.7	1.59	0.00038	93522	HUMAN	SwissProt	Dynein assembly factor 5, axonemal
	[626]		O43143	4	4	5	0.5	0.0014	11	12	16.2	2.21	9.6e-06	3	3	3.9	0.51	0.00099	11	11	16.6	1.41	0.00032	90933.6	HUMAN	SwissProt	Pre-mRNA-splicing factor ATP-dependent RNA helicase DHX15
	[627]		P52434	3	3	22	3.11	2.4e-06	1	1	8.7	3.01	2e-05	4	5	34	3.71	6.9e-07	5	7	53.3	3.15	5.1e-06	17143.5	HUMAN	SwissProt	DNA-directed RNA polymerases I, II, and III subunit RPABC3
	[628]		Q96HC4	5	6	8.9	1.35	0.00018	9	10	18.3	1.54	0.0002	9	10	15.4	2.26	1.1e-05	10	12	21.3	2.12	1.5e-05	63945.7	HUMAN	SwissProt	PDZ and LIM domain protein 5
	[629]		P32004	7	8	6.4	3.02	1e-06	7	7	5.4	2.26	1.1e-06	2	2	1.9	2.42	2.4e-06	2	2	1.8	1.42	2.5e-05	140004	HUMAN	SwissProt	Neural cell adhesion molecule L1
	[630]		O43684	3	3	14.3	3.47	1e-06	6	8	24.4	3.31	5.4e-07	6	6	22.6	1.39	0.00021	5	6	20.7	2.57	1.8e-05	37155.1	HUMAN	SwissProt	Mitotic checkpoint protein BUB3
	[631]		O75489	4	6	17.8	2.19	1.8e-05	4	4	17	2.29	5.9e-06	6	7	23.9	1.46	0.00017	6	7	24.6	3.03	2.9e-06	30241.8	HUMAN	SwissProt	NADH dehydrogenase [ubiquinone] iron-sulfur protein 3, mitochondrial
	[632]		P50395																6	6	16.4	2.99	2.7e-06	50663.7	HUMAN	SwissProt	Rab GDP dissociation inhibitor beta
	[633]		Q99536	4	4	14.5	2.12	1.5e-05	4	4	17.8	2.76	6e-06	2	2	6.6	2.18	6.6e-06	6	6	23.4	3.03	5.5e-06	41920.6	HUMAN	SwissProt	Synaptic vesicle membrane protein VAT-1 homolog
	[634]		P04222	2	2	6.3	2.03	2e-05	6	6	20.2	2.71	8.9e-06	4	4	13.7	2.25	3.9e-06	4	4	13.1	3.46	1.4e-06	40861.1	HUMAN	SwissProt	HLA class I histocompatibility antigen, Cw-3 alpha chain
	[400-23, 634-1]	2	P30504	4	4	13.4	2.5	1e-05	6	6	20.5	2.76	6.5e-06	3	3	10.1	2.24	3.9e-06	4	4	13.4	2.59	3.7e-05	40995.3	HUMAN	SwissProt	HLA class I histocompatibility antigen, Cw-4 alpha chain
	[400-24, 634-2]	1	P30501	3	3	12.8	2.03	2e-05	5	5	19.9	3.59	3.5e-07	3	3	13.4	2.24	3.9e-06	3	3	12.8	2.66	2.5e-05	41095.2	HUMAN	SwissProt	HLA class I histocompatibility antigen, Cw-2 alpha chain
	[400-25, 634-3]	1	P30499	3	3	9.6	2.03	2e-05	6	6	20.5	2.5	3.1e-05	4	4	13.9	2.24	3.9e-06	4	4	13.4	3.46	1.4e-06	40965.1	HUMAN	SwissProt	HLA class I histocompatibility antigen, Cw-1 alpha chain
	[400-26, 634-4]	1	Q29865	3	3	9.6	2.03	2e-05	6	6	20.5	2.5	3.1e-05	4	4	13.9	2.24	3.9e-06	4	4	13.4	3.46	1.4e-06	40933.2	HUMAN	SwissProt	HLA class I histocompatibility antigen, Cw-18 alpha chain
	[400-27, 634-5]	3	P04439	3	3	12.9	2.5	1e-05	4	4	15.6	3.59	3.5e-07	1	1	6.6	0.53	0.0016	3	3	12.9	2.44	2.5e-05	40841.1	HUMAN	SwissProt	HLA class I histocompatibility antigen, A-3 alpha chain
	[400-28, 634-6]	3	P13746	3	3	12.9	2.5	1e-05	4	4	15.6	3.59	3.5e-07	1	1	6.6	0.53	0.0016	3	3	12.9	2.44	2.5e-05	40937.2	HUMAN	SwissProt	HLA class I histocompatibility antigen, A-11 alpha chain
	[400-29, 634-7]	2	P30492	3	3	9.7	2.5	1e-05	4	4	13.5	2.61	6.5e-06	3	3	9.7	2.12	3.9e-06	4	4	13.5	3.46	1.4e-06	40380.4	HUMAN	SwissProt	HLA class I histocompatibility antigen, B-54 alpha chain
	[400-30, 634-8]	3	P30493	4	4	13.5	3.03	6.8e-06	4	4	13.5	2.61	6.5e-06	3	3	9.7	2.05	3.9e-06	3	3	9.7	2.37	3.7e-05	40496.5	HUMAN	SwissProt	HLA class I histocompatibility antigen, B-55 alpha chain
	[400-31, 634-9]	3	Q29940	4	4	13.5	3.03	6.8e-06	4	4	13.5	2.61	6.5e-06	3	3	9.7	2.05	3.9e-06	3	3	9.7	2.37	3.7e-05	40584.7	HUMAN	SwissProt	HLA class I histocompatibility antigen, B-59 alpha chain
	[400-32, 634-10]	2	P30479	3	3	11	3.03	6.8e-06	5	5	16.9	2.71	8.9e-06	3	3	10.2	2.1	9.2e-06	3	3	10.2	2.99	3.3e-06	40539.6	HUMAN	SwissProt	HLA class I histocompatibility antigen, B-41 alpha chain
	[400-33, 634-11]	2	P30460	4	4	13.5	3.03	6.8e-06	5	5	16.3	2.5	3.1e-05	3	3	9.7	2.05	3.9e-06	3	3	9.7	2.44	9.3e-05	40331.3	HUMAN	SwissProt	HLA class I histocompatibility antigen, B-8 alpha chain
	[400-34, 634-12]	2	P30480	4	4	13.5	3.03	6.8e-06	5	5	16.3	2.5	3.1e-05	3	3	9.7	2.05	3.9e-06	3	3	9.7	2.44	9.3e-05	40333.3	HUMAN	SwissProt	HLA class I histocompatibility antigen, B-42 alpha chain
	[400-35, 634-13]	2	Q09160	2	2	13.4	1.32	0.00013	3	3	16.2	3.59	3.5e-07	1	1	6.6	0.53	0.0016	1	1	6.6	2.34	2.5e-05	40792	HUMAN	SwissProt	HLA class I histocompatibility antigen, A-80 alpha chain
	[400-36, 634-14]	2	P30464	3	3	10.2	3.03	6.8e-06	4	4	13.3	2.61	6.5e-06	3	3	9.4	2.25	3.9e-06	3	3	9.4	2.77	3.3e-06	40388.4	HUMAN	SwissProt	HLA class I histocompatibility antigen, B-15 alpha chain
	[400-37, 634-15]	2	P30484	3	3	10.2	3.03	6.8e-06	4	4	13.3	2.61	6.5e-06	3	3	9.4	2.25	3.9e-06	3	3	9.4	2.77	3.3e-06	40440.5	HUMAN	SwissProt	HLA class I histocompatibility antigen, B-46 alpha chain
	[400-38, 634-16]	2	P30443	2	2	10.4	2.5	1e-05	3	3	13.2	3.59	3.5e-07	1	1	6.6	0.53	0.0016	2	2	10.4	2.44	2.5e-05	40846.2	HUMAN	SwissProt	HLA class I histocompatibility antigen, A-1 alpha chain
	[400-39, 634-17]	2	P30455	2	2	10.4	2.5	1e-05	3	3	13.2	3.59	3.5e-07	1	1	6.6	0.53	0.0016	2	2	10.4	2.44	2.5e-05	40934.3	HUMAN	SwissProt	HLA class I histocompatibility antigen, A-36 alpha chain
	[400-40, 634-18]	2	P18464	3	3	10.2	3.03	6.8e-06	4	4	14.6	2.61	6.5e-06	3	3	10.8	2.24	3.9e-06	2	2	6.4	2.37	3.7e-05	40566.6	HUMAN	SwissProt	HLA class I histocompatibility antigen, B-51 alpha chain
	[400-41, 634-19]	2	P30490	3	3	10.2	3.03	6.8e-06	4	4	14.6	2.61	6.5e-06	3	3	10.8	2.24	3.9e-06	2	2	6.4	2.37	3.7e-05	40521.5	HUMAN	SwissProt	HLA class I histocompatibility antigen, B-52 alpha chain
	[400-42, 634-20]	2	P30491	3	3	10.2	3.03	6.8e-06	4	4	14.6	2.61	6.5e-06	3	3	10.8	2.24	3.9e-06	2	2	6.4	2.37	3.7e-05	40495.7	HUMAN	SwissProt	HLA class I histocompatibility antigen, B-53 alpha chain
	[400-43, 634-21]	2	P30495	3	3	10.2	3.03	6.8e-06	3	3	10.2	2.61	6.5e-06	2	2	6.4	2.05	3.9e-06	2	2	6.4	2.37	3.7e-05	40478.5	HUMAN	SwissProt	HLA class I histocompatibility antigen, B-56 alpha chain
	[400-44, 634-22]	2	P30498	3	3	10.2	3.03	6.8e-06	4	4	14.6	2.61	6.5e-06	3	3	10.8	2.24	3.9e-06	2	2	6.4	2.37	3.7e-05	40478.4	HUMAN	SwissProt	HLA class I histocompatibility antigen, B-78 alpha chain
	[400-45, 634-23]	2	P30685	3	3	10.2	3.03	6.8e-06	4	4	14.6	2.61	6.5e-06	3	3	10.8	2.24	3.9e-06	2	2	6.4	2.37	3.7e-05	40455.6	HUMAN	SwissProt	HLA class I histocompatibility antigen, B-35 alpha chain
	[400-46, 634-24]	1	P01889	3	3	10.2	3.03	6.8e-06	4	4	13	2.5	3.1e-05	2	2	6.4	2.05	3.9e-06	2	2	6.4	2.44	9.3e-05	40460.4	HUMAN	SwissProt	HLA class I histocompatibility antigen, B-7 alpha chain
	[400-47, 634-25]	2	P30466	3	3	9.7	3.03	6.8e-06	4	4	12.7	2.05	8.9e-06	4	4	12.7	2.25	3.9e-06	3	3	8.8	2.34	3.3e-06	40275.2	HUMAN	SwissProt	HLA class I histocompatibility antigen, B-18 alpha chain
	[400-48, 634-26]	2	P18463	3	3	9.7	3.03	6.8e-06	3	3	9.7	1.84	3.1e-05	3	3	9.7	2.05	3.9e-06	2	2	5.8	1.79	9.3e-05	40456.4	HUMAN	SwissProt	HLA class I histocompatibility antigen, B-37 alpha chain
	[400-49, 634-27]	2	P30462	3	3	9.7	3.03	6.8e-06	3	3	9.7	1.84	3.1e-05	3	3	9.7	2.05	3.9e-06	2	2	5.8	1.79	9.3e-05	40358.3	HUMAN	SwissProt	HLA class I histocompatibility antigen, B-14 alpha chain
	[400-50, 634-28]	1	P10319	2	2	6.4	2.5	1e-05	3	3	10.8	2.61	6.5e-06	2	2	6.9	2.24	3.9e-06	2	2	6.4	2.37	3.7e-05	40337.5	HUMAN	SwissProt	HLA class I histocompatibility antigen, B-58 alpha chain
	[400-51, 634-29]	1	P30475	2	2	6.4	3.03	6.8e-06	3	3	9.4	2.05	8.9e-06	3	3	9.4	2.25	3.9e-06	2	2	5.5	2.07	3.3e-06	40328.3	HUMAN	SwissProt	HLA class I histocompatibility antigen, B-39 alpha chain
	[400-52, 634-30]	1	Q29836	2	2	6.4	3.03	6.8e-06	3	3	9.4	2.05	8.9e-06	3	3	9.4	2.25	3.9e-06	2	2	5.5	2.07	3.3e-06	40342.3	HUMAN	SwissProt	HLA class I histocompatibility antigen, B-67 alpha chain
	[400-53, 634-31]	1	Q95365	2	2	6.4	3.03	6.8e-06	3	3	9.4	2.05	8.9e-06	3	3	9.4	2.25	3.9e-06	2	2	5.5	2.07	3.3e-06	40416.5	HUMAN	SwissProt	HLA class I histocompatibility antigen, B-38 alpha chain
	[400-54, 634-32]	1	P03989	2	2	6.4	3.03	6.8e-06	2	2	6.4	1.84	3.1e-05	2	2	6.4	2.05	3.9e-06	1	1	2.5	1.22	9.3e-05	40428.5	HUMAN	SwissProt	HLA class I histocompatibility antigen, B-27 alpha chain
	[400-55, 634-33]	1	P30486	2	2	6.4	3.03	6.8e-06	3	3	9.1	1.84	3.1e-05	2	2	6.4	2.05	3.9e-06	1	1	2.5	1.22	9.3e-05	40362.4	HUMAN	SwissProt	HLA class I histocompatibility antigen, B-48 alpha chain
	[400-56, 634-34]	1	Q29718	2	2	6.4	3.03	6.8e-06	2	2	6.4	1.84	3.1e-05	2	2	6.4	2.05	3.9e-06	1	1	2.5	1.22	9.3e-05	40421.4	HUMAN	SwissProt	HLA class I histocompatibility antigen, B-82 alpha chain
	[400-57, 634-35]	1	Q31610	2	2	6.4	3.03	6.8e-06	3	3	9.1	1.84	3.1e-05	2	2	6.4	2.05	3.9e-06	1	1	2.5	1.22	9.3e-05	40400.4	HUMAN	SwissProt	HLA class I histocompatibility antigen, B-81 alpha chain
	[400-58, 634-36]	1	Q04826	2	2	7.7	3.03	6.8e-06	3	3	10.5	2.09	0.00038	1	1	3.9	1.37	0.00023	1	1	3.9	2.27	0.00027	40505.6	HUMAN	SwissProt	HLA class I histocompatibility antigen, B-40 alpha chain
	[400-59, 634-37]	1	P01893	1	1	6.6	0.99	0.00083	2	2	9.4	3.59	3.5e-07	1	1	6.6	0.53	0.0016	1	1	6.6	2.34	2.5e-05	40892.2	HUMAN	SwissProt	Putative HLA class I histocompatibility antigen, alpha chain H
	[400-60, 634-38]	1	P18465	2	2	6.4	2.5	1e-05	2	2	6.4	2.61	6.5e-06	1	1	2.5	1.74	3.9e-06	2	2	6.4	2.37	3.7e-05	40224.5	HUMAN	SwissProt	HLA class I histocompatibility antigen, B-57 alpha chain
	[400-61, 634-39]	1	P30481	1	1	3.9	3.03	6.8e-06	2	2	6.9	1.46	8.9e-06	2	2	6.9	2.1	9.2e-06	1	1	3	2.07	3.3e-06	40481.6	HUMAN	SwissProt	HLA class I histocompatibility antigen, B-44 alpha chain
	[635]		P46782	5	7	28.4	2.52	2.6e-06	5	7	28.4	3.05	4.2e-06	4	5	19.6	1.69	0.0002	7	7	36.8	2.69	9.2e-06	22876.6	HUMAN	SwissProt	40S ribosomal protein S5
	[636]		P13807	2	2	2.6	1.82	3.9e-05	3	3	4.3	0.93	0.00043	6	6	9.9	2.19	5.7e-05	4	4	7.2	4.52	1.1e-08	83786.3	HUMAN	SwissProt	Glycogen [starch] synthase, muscle
	[637]		Q14694	1	1	1.5	1.67	0.00036	2	2	3.6	2.78	1.9e-06	7	7	10.8	2.86	3.9e-06	5	5	7.5	2.6	4.8e-05	87134.5	HUMAN	SwissProt	Ubiquitin carboxyl-terminal hydrolase 10
	[638]		P26373	6	6	28	2.56	2.3e-05	7	7	33.6	2.66	1.5e-05	4	4	18.5	2.76	6.6e-06	5	5	24.2	1.88	0.00023	24261.7	HUMAN	SwissProt	60S ribosomal protein L13
	[639]		Q9Y3T9	3	3	4	2.46	3.7e-05	3	3	4.4	0.43	0.003	9	10	14	2.43	4.5e-06	7	7	10.9	1.63	0.0001	84920.2	HUMAN	SwissProt	Nucleolar complex protein 2 homolog
	[640]		O75027											9	9	12.6	2.23	2.3e-05	4	4	6.5	3.24	1.9e-06	82642	HUMAN	SwissProt	ATP-binding cassette sub-family B member 7, mitochondrial
	[641]		P30519	1	1	5.4	4.24	8.9e-07	4	4	15.5	4.43	5.3e-07	2	2	10.4	4.23	7.9e-07	3	3	11.7	0.58	0.0017	36033.2	HUMAN	SwissProt	Heme oxygenase 2
	[642]		O60216						1	1	2.1	2.52	9.6e-06	5	6	9.8	1.4	0.00038	8	10	16.2	2.46	2.3e-06	71690.1	HUMAN	SwissProt	Double-strand-break repair protein rad21 homolog
	[643]		Q96QK1	6	6	8.5	2.82	2.3e-05	5	5	7.5	2.01	7.8e-05	1	1	1.5	3.13	1.6e-05	6	6	8.3	1.38	0.00055	91707.8	HUMAN	SwissProt	Vacuolar protein sorting-associated protein 35
	[644]		P63173	5	8	48.6	2.81	1.5e-05	4	7	48.6	3.02	3.8e-06	3	5	34.3	2.46	0.00015	5	8	48.6	3.06	3.9e-06	8218	HUMAN	SwissProt	60S ribosomal protein L38
	[645]		Q13569	7	7	22.4	2.27	2.9e-05	6	7	19.5	2.99	2.1e-06	2	2	4.1	1.42	7.5e-05	2	2	5.6	1.94	9.3e-06	46053.6	HUMAN	SwissProt	G/T mismatch-specific thymine DNA glycosylase
	[646]		Q96CW5											7	7	8.9	2.45	3.8e-05	2	2	2.5	1.9	1.5e-05	103572	HUMAN	SwissProt	Gamma-tubulin complex component 3
	[647]		Q9H2M9	2	2	1.9	2.46	2e-05	2	3	1.8	1.67	5.4e-05	6	6	4.7	3.2	4.4e-06	6	7	4.6	1.98	2.3e-05	155986	HUMAN	SwissProt	Rab3 GTPase-activating protein non-catalytic subunit
	[648]		Q969V3	2	2	4.6	1.33	4.7e-05	3	3	6.2	0.71	0.0061	7	8	15.1	2.53	7.3e-06	6	6	13.1	2.69	7e-06	62974.9	HUMAN	SwissProt	Nicalin
	[649]		Q96DH6	2	2	8.2	3.07	2.1e-06	1	1	4.6	2.46	4.1e-06	2	2	9.1	2.17	1.4e-05	5	6	22	3.11	8.6e-07	35197	HUMAN	SwissProt	RNA-binding protein Musashi homolog 2
	[650]		P49916											9	9	9.7	1.78	0.00011	8	8	8	1.49	0.00019	112908	HUMAN	SwissProt	DNA ligase 3
	[651]		O60841	4	4	4.8	0.9	0.00078	3	3	3.9	2.52	1.4e-06	4	4	4.9	1.38	0.00061	7	7	7.9	3.04	1.9e-06	138828	HUMAN	SwissProt	Eukaryotic translation initiation factor 5B
	[652]		P43034											4	4	15.6	0.89	0.001	8	9	25.9	2.12	8.9e-05	46638.4	HUMAN	SwissProt	Platelet-activating factor acetylhydrolase IB subunit alpha
	[653]		P37268											8	9	22.5	2.17	2.4e-05	9	9	25.4	2.03	1.3e-05	48115.7	HUMAN	SwissProt	Squalene synthase
	[654]		P54578	2	2	4.9	0.65	0.0013						2	2	4.5	2.26	3.4e-05	7	7	18	2.76	6.3e-07	56069.6	HUMAN	SwissProt	Ubiquitin carboxyl-terminal hydrolase 14
	[655]		P63220	4	5	44.6	4.05	1.6e-07	3	3	33.7	3.46	1.3e-07	4	5	44.6	4.23	4.5e-08	4	6	44.6	2.25	1.2e-05	9111.5	HUMAN	SwissProt	40S ribosomal protein S21
	[656]		P24928						2	2	1.2	0.18	0.0023	16	16	9.5	1.45	8.2e-05	15	16	8.5	1.53	2.5e-05	217178	HUMAN	SwissProt	DNA-directed RNA polymerase II subunit RPB1
	[657]		Q9H583	3	3	1.6	1.27	0.00055	4	4	2.1	2.19	6.4e-05	4	4	2.1	2.13	1.1e-05	9	9	5	1.85	0.00022	242372	HUMAN	SwissProt	HEAT repeat-containing protein 1
	[658]		Q99567	3	3	4.7	2.6	9.4e-06	4	4	6.3	3.05	2.8e-06	5	5	7.8	3.33	1.7e-06	4	5	5.9	1.47	8.5e-05	83542.7	HUMAN	SwissProt	Nuclear pore complex protein Nup88
	[659]		Q9BUL8	3	3	20.8	1.88	6.3e-05	2	2	17	1.53	8.3e-05	6	7	37.7	2.68	7.4e-06	7	8	41.5	2.27	3.8e-05	24701.8	HUMAN	SwissProt	Programmed cell death protein 10
	[660]		P18621	7	10	38	2.37	3e-05	4	8	31.5	2.04	5.2e-05	5	6	37	3.57	1.4e-07	7	10	46.2	2.41	6.7e-06	21397.2	HUMAN	SwissProt	60S ribosomal protein L17
	[661]		P48507	1	1	4.7	1.56	0.00016	1	1	4.7	0.91	0.0016	7	8	31.8	2.08	7.2e-05	5	6	25.5	3.05	1.7e-05	30727.3	HUMAN	SwissProt	Glutamate--cysteine ligase regulatory subunit
	[662]		P84098	5	5	22.4	3.57	3.7e-07	7	7	31.6	2.93	5.1e-06	3	3	17.3	3.36	1.9e-06	4	4	21.4	2.97	1.4e-05	23466.2	HUMAN	SwissProt	60S ribosomal protein L19
	[663]		P21266	8	8	36.4	2.22	1.7e-05	4	4	20	2.72	1e-05						5	6	24.4	1.34	0.00027	26559.9	HUMAN	SwissProt	Glutathione S-transferase Mu 3
	[664]		Q96HS1	3	4	8	1.24	0.00021	2	2	4.5	0.89	0.00015	7	9	21.1	2.12	0.00042	8	10	22.1	1.94	3.8e-05	32004.7	HUMAN	SwissProt	Serine/threonine-protein phosphatase PGAM5, mitochondrial
	[665]		Q08945	1	1	2.1	1.65	0.00014	2	2	3.9	1.65	0.00011	6	6	9.3	2.02	4e-05	8	8	13	2.05	8.6e-05	81075.5	HUMAN	SwissProt	FACT complex subunit SSRP1
	[666]		O00429	2	2	3.3	2.61	1.6e-05	5	5	6.8	3.07	4.2e-06						7	7	10.3	2.82	2.5e-06	81877.8	HUMAN	SwissProt	Dynamin-1-like protein
	[667]		Q9Y5B9	4	4	4.9	1.13	6.2e-05						8	8	8.1	2.29	9.8e-06	6	6	6.6	2.62	6.4e-06	119915	HUMAN	SwissProt	FACT complex subunit SPT16
	[668]		P41743	2	2	6.9	1.63	8.9e-05	1	1	3.7	2.42	9.2e-06	3	3	7.4	2.22	2e-05	6	6	16.3	2.6	1.1e-05	68263	HUMAN	SwissProt	Protein kinase C iota type
	[669]		Q14103	5	6	16.3	1.7	4.6e-05	5	6	16.1	0.94	0.00054	2	3	6.8	2.16	3.9e-05	7	7	20.6	2.36	3.4e-05	38434.5	HUMAN	SwissProt	Heterogeneous nuclear ribonucleoprotein D0
	[669-1]	5	Q99729	2	3	5.1	1.7	4.6e-05	2	3	6.9	2.55	5.2e-06	3	4	10.5	3.31	1.7e-07	4	4	10.8	2.61	2.6e-06	36225.2	HUMAN	SwissProt	Heterogeneous nuclear ribonucleoprotein A/B
	[669-2]	6	O14979	3	4	8.1	2.09	1.8e-05	2	3	6.2	1.19	0.00019	4	5	11	1.17	0.00022	5	5	12.4	2.1	4.7e-05	46437.9	HUMAN	SwissProt	Heterogeneous nuclear ribonucleoprotein D-like
	[670]		Q15269	3	3	3.5	1.47	0.00045	2	2	2.4	0.56	0.0027	9	9	10.3	2.19	1.4e-05	7	7	9.7	2.31	1.8e-05	102453	HUMAN	SwissProt	Periodic tryptophan protein 2 homolog
	[671]		P0DPB6											5	6	51.1	3.89	2.3e-08	4	4	42.1	1.62	0.00062	15237.3	HUMAN	SwissProt	DNA-directed RNA polymerases I and III subunit RPAC2
	[672]		O00233	6	6	29.1	1.61	0.00012	6	6	26.9	1.38	0.00014	7	7	35	2.34	1.2e-05	7	7	34.5	1.49	0.0001	24682	HUMAN	SwissProt	26S proteasome non-ATPase regulatory subunit 9
	[673]		Q9NXW2											5	5	12.3	1.14	0.0013	5	5	14.7	3.42	9.5e-07	41860.1	HUMAN	SwissProt	DnaJ homolog subfamily B member 12
	[673-1]	5	Q9UDY4						2	2	6.5	3.07	1.3e-05	5	5	16.3	3.17	1.4e-06	5	5	18.4	2.89	2.7e-06	37807.1	HUMAN	SwissProt	DnaJ homolog subfamily B member 4
	[674]		P40616	2	3	12.7	0.81	0.00039	2	3	12.7	0.59	0.0013	4	4	35.9	4.66	3.3e-09	5	7	40.3	2.85	1.8e-05	20417.7	HUMAN	SwissProt	ADP-ribosylation factor-like protein 1
	[675]		P10412	7	7	35.2	1.61	0.00018	7	8	34.7	2.31	3.4e-05	5	5	21.9	1	0.00058	4	4	13.7	1.48	0.00019	21865.4	HUMAN	SwissProt	Histone H1.4
	[675-1]	3	P16403	5	5	23.9	1.13	0.00018	5	6	27.2	2.31	3.4e-05	5	5	22.5	1.08	0.00058	5	6	22.1	1.48	0.00019	21364.9	HUMAN	SwissProt	Histone H1.2
	[675-2]	4	P16401	2	2	9.7	0.51	0.0017	4	4	16.8	0.99	0.00038	3	3	13.3	0.86	0.00058	3	4	14.2	1.53	0.00028	22580.3	HUMAN	SwissProt	Histone H1.5
	[676]		P20020	2	2	1.8	2.04	7.1e-05	4	4	4.3	3.34	1.6e-06	2	2	1.5	0.87	0.0017	6	7	6.1	3.02	2.2e-06	134686	HUMAN	SwissProt	Plasma membrane calcium-transporting ATPase 1
	[676-1]	1	P23634	1	1	0.9	2.04	7.1e-05	1	1	0.9	0.96	0.00075	1	1	0.9	0.87	0.0017	5	6	5.2	3.04	2.2e-06	137921	HUMAN	SwissProt	Plasma membrane calcium-transporting ATPase 4
	[677]		O75419											4	4	8.7	4.29	2.5e-07	8	8	15.7	1.92	1.5e-05	65569.2	HUMAN	SwissProt	Cell division control protein 45 homolog
	[678]		O75616											6	6	17.6	2.87	2.4e-06	3	3	8.2	2.28	3.5e-05	48350.5	HUMAN	SwissProt	GTPase Era, mitochondrial
	[679]		P49720						2	2	14.6	2.1	2.6e-05						4	5	30.7	3.6	4.1e-07	22949.1	HUMAN	SwissProt	Proteasome subunit beta type-3
	[680]		P45954											6	6	18.8	3.02	1.9e-06	2	2	5.1	2.21	8e-06	47485.8	HUMAN	SwissProt	Short/branched chain specific acyl-CoA dehydrogenase, mitochondrial
	[681]		P78318	2	3	10	2.65	1.1e-05	2	3	10	2.09	1.2e-05	6	8	23	2.55	6.7e-06	7	7	25.7	2.77	2.9e-06	39222.2	HUMAN	SwissProt	Immunoglobulin-binding protein 1
	[682]		Q15084	1	1	2.5	0.74	0.00048	3	3	8	0.7	0.00088	3	3	7.7	1.08	0.00034	5	5	15.7	3.05	3.8e-06	48121.7	HUMAN	SwissProt	Protein disulfide-isomerase A6
	[683]		O43776																7	7	13.5	2.19	3.8e-05	62943.5	HUMAN	SwissProt	Asparagine--tRNA ligase, cytoplasmic
	[684]		P46100	1	1	0.4	0.26	0.0076						6	7	2.5	2.62	5.4e-06	5	5	2.4	3.15	2e-06	282588	HUMAN	SwissProt	Transcriptional regulator ATRX
	[685]		Q9UBQ5	3	3	15.1	2.2	4.4e-05	4	4	25.7	0.51	0.0014	6	7	37.2	2.72	9.8e-06	4	4	25.7	3.34	1.3e-05	25059.9	HUMAN	SwissProt	Eukaryotic translation initiation factor 3 subunit K
	[686]		P24534	3	4	20.4	5.01	1.2e-08	2	2	9.8	4.07	5.9e-07	2	2	9.8	2.66	7.2e-06	4	5	23.6	3.88	4.3e-07	24763.9	HUMAN	SwissProt	Elongation factor 1-beta
	[687]		Q9NXH9	1	1	2	1.78	0.0002						6	6	10.3	2.13	0.00036	5	5	11.1	1.86	9.6e-05	72234.7	HUMAN	SwissProt	tRNA (guanine(26)-N(2))-dimethyltransferase
	[688]		Q07955	6	6	20.2	1.97	2.3e-05	6	6	19.8	2.63	4.3e-06	5	5	20.2	2.45	1.3e-05	8	8	34.7	2.54	4e-07	27744.8	HUMAN	SwissProt	Serine/arginine-rich splicing factor 1
	[689]		Q15942	4	5	10	2.64	3.6e-07	4	4	10	1.57	3.8e-05	5	5	11.9	2.12	1.3e-05	6	6	16.4	2.42	6.2e-06	61277.9	HUMAN	SwissProt	Zyxin
	[690]		P08559	4	5	11	1.96	6.4e-06	6	6	15.6	3.25	3.2e-07	6	7	15.4	2.97	1.2e-06	6	6	17.4	2.38	5.1e-06	43296.1	HUMAN	SwissProt	Pyruvate dehydrogenase E1 component subunit alpha, somatic form, mitochondrial
	[691]		Q13428	5	5	3.8	1.52	0.00035	7	7	5.9	2.13	6.2e-05	4	4	3.4	1.63	3.5e-05	2	2	1.2	0.22	0.0046	152107	HUMAN	SwissProt	Treacle protein
	[692]		Q9UNQ0	3	3	4.7	0.23	0.0097						4	4	7.2	1.76	7.3e-05	7	7	11.9	2.53	2e-05	72314.9	HUMAN	SwissProt	ATP-binding cassette sub-family G member 2
	[693]		Q9Y6Y8	5	6	5.8	1.68	9.7e-05	2	2	2.7	0.77	0.0008	9	9	12.1	2.29	6.7e-06	6	6	7	2.25	7.5e-06	111077	HUMAN	SwissProt	SEC23-interacting protein
	[694]		Q7RTV0	4	4	41.8	3.35	9.4e-07	2	2	26.4	4.01	3.2e-08	4	4	40	4.04	1.5e-07	3	3	33.6	3.7	3.1e-07	12405.6	HUMAN	SwissProt	PHD finger-like domain-containing protein 5A
	[695]		P20618	5	5	24.5	1.25	0.00053	2	3	12.9	0.72	0.0014	6	8	30.3	2.7	2e-05	3	5	15.8	2.01	3.5e-05	26489.6	HUMAN	SwissProt	Proteasome subunit beta type-1
	[696]		P11388	3	3	2.2	2.19	0.0003	2	2	1.5	0.46	0.0046	4	5	2.4	0.68	0.00055	13	13	8.1	1.6	0.00013	174387	HUMAN	SwissProt	DNA topoisomerase 2-alpha
	[697]		Q9P2E9	9	9	7.7	1.09	0.00045	7	7	5.8	2.57	5.5e-06	6	6	5	1.34	0.00011	3	3	2.2	0.55	0.0045	152457	HUMAN	SwissProt	Ribosome-binding protein 1
	[698]		Q9Y5K5	5	5	15.5	1.5	0.0014	7	7	25.8	1.05	0.00034	7	7	26.1	1.38	0.00015	10	10	38.3	1.98	1.4e-05	37607.2	HUMAN	SwissProt	Ubiquitin carboxyl-terminal hydrolase isozyme L5
	[699]		Q00341	2	2	1.6	1.75	6.9e-05						3	3	2.4	1.64	8.7e-05	6	6	6.5	2.74	4.4e-06	141457	HUMAN	SwissProt	Vigilin
	[700]		P21912	4	4	10	1.35	0.00032	5	6	20.7	3.97	1.4e-08	1	1	3.9	0.41	0.0072	2	2	7.5	0.56	0.0063	31630	HUMAN	SwissProt	Succinate dehydrogenase [ubiquinone] iron-sulfur subunit, mitochondrial
	[701]		O43324	4	4	20.1	1.92	8.2e-05	4	4	22.4	0.75	0.0022	8	8	37.9	1.9	0.00022	7	7	33.3	2.51	4e-06	19810.7	HUMAN	SwissProt	Eukaryotic translation elongation factor 1 epsilon-1
	[702]		Q0VDF9	1	1	2.2	0.98	0.00047	2	2	5.3	0.69	0.0017	8	8	17.3	2.21	6.2e-06	7	7	15.9	2.52	5.5e-06	54794.9	HUMAN	SwissProt	Heat shock 70 kDa protein 14
	[703]		P62826	3	3	16.7	1.77	0.00047	4	4	20.8	1.14	0.00036	5	6	31	1.6	0.00011	5	6	29.2	3.48	3.6e-07	24423.3	HUMAN	SwissProt	GTP-binding nuclear protein Ran
	[704]		P46776	5	6	29.1	1.83	4.8e-05	4	4	22.3	1.84	2.8e-05	6	7	34.5	2.18	1.6e-05	6	8	34.5	2.93	1.2e-06	16561.5	HUMAN	SwissProt	60S ribosomal protein L27a
	[705]		Q99496											5	7	20.5	3.11	9.2e-07	2	2	8.9	1.02	0.00016	37655.7	HUMAN	SwissProt	E3 ubiquitin-protein ligase RING2
	[705-1]	3	Q06587											4	5	12.6	3.11	9.2e-07	4	4	14.3	1.3	8.7e-05	42429.6	HUMAN	SwissProt	E3 ubiquitin-protein ligase RING1
	[706]		P54819																5	5	26.4	3.05	4.5e-06	26478	HUMAN	SwissProt	Adenylate kinase 2, mitochondrial
	[707]		Q53H96						2	2	8.8	0.39	0.003	4	5	17.9	1.9	9.1e-05	6	7	31.8	2.51	8.4e-06	28663.6	HUMAN	SwissProt	Pyrroline-5-carboxylate reductase 3
	[708]		Q9UMS4	8	8	22.2	2.54	4e-06	7	7	24.6	2.17	1.8e-05	3	4	7.1	1.4	0.00011	4	4	16.5	1.21	0.0014	55181.3	HUMAN	SwissProt	Pre-mRNA-processing factor 19
	[709]		P39019	7	7	37.9	2.4	1.8e-05	6	6	36.6	1.92	6.1e-05	4	4	29	1.98	7.6e-05	8	9	45.5	1.73	0.00022	16060.6	HUMAN	SwissProt	40S ribosomal protein S19
	[710]		P47985	3	3	9.1	0.79	0.0028	3	3	9.5	1.22	0.00022	5	5	17.2	0.88	0.00071	5	5	17.9	3.11	4.9e-06	29668.2	HUMAN	SwissProt	Cytochrome b-c1 complex subunit Rieske, mitochondrial
	[710-1]	1	P0C7P4	3	3	8.8	0.79	0.0028	3	3	9.2	1.22	0.00022	4	4	11.7	0.42	0.0044	4	4	17.3	3.11	4.9e-06	30815.6	HUMAN	SwissProt	Putative cytochrome b-c1 complex subunit Rieske-like protein 1
	[711]		P08243											9	10	17.6	1.96	5.3e-05	8	8	15.5	1.85	5.6e-05	64370.5	HUMAN	SwissProt	Asparagine synthetase [glutamine-hydrolyzing]
	[712]		P60228	7	7	17.1	1.18	0.00053	7	7	18.2	1.38	9.1e-05	7	7	16.4	0.88	0.00057	9	10	23.1	1.68	7.2e-05	52221.3	HUMAN	SwissProt	Eukaryotic translation initiation factor 3 subunit E
	[713]		P23921	4	4	6.1	2.29	3.3e-05	3	3	4.8	2.28	4.1e-05	3	3	4.7	1.07	0.00034	6	6	10.1	2.34	1.5e-05	90071	HUMAN	SwissProt	Ribonucleoside-diphosphate reductase large subunit
	[714]		Q99615	3	3	7.3	2.32	1.4e-05	3	3	6.9	1.85	0.00017	8	11	17	1.36	0.00024	8	8	18.4	1.8	9.1e-05	56441.4	HUMAN	SwissProt	DnaJ homolog subfamily C member 7
	[715]		Q9NVH2											9	9	9.3	0.93	0.0015	6	6	7.6	2.53	4.8e-06	106835	HUMAN	SwissProt	Integrator complex subunit 7
	[716]		Q13011																5	5	15.2	3.91	3.4e-08	35816.5	HUMAN	SwissProt	Delta(3,5)-Delta(2,4)-dienoyl-CoA isomerase, mitochondrial
	[717]		Q14134	4	4	7	0.89	0.00055	3	3	5.8	3.08	8.9e-07	6	6	10.9	3.04	6.9e-07	4	4	6.8	1.03	0.0011	65835.2	HUMAN	SwissProt	Tripartite motif-containing protein 29
	[718]		P61201	3	3	8.8	1.18	5.2e-05	4	7	11.1	2.14	3.4e-05	3	4	8.8	1.24	0.0003	6	6	16.5	2.49	1.3e-05	51597.1	HUMAN	SwissProt	COP9 signalosome complex subunit 2
	[719]		O00264	3	3	15.9	1.43	9.2e-06	5	5	30.3	3.96	5.7e-09	2	3	11.3	3.53	1.1e-08	2	2	11.8	3.28	1.9e-07	21671.3	HUMAN	SwissProt	Membrane-associated progesterone receptor component 1
	[719-1]	2	O15173	3	3	18.8	1.49	0.00017	3	3	18.8	4.22	3.1e-07						3	3	18.8	3.86	2.8e-08	23818.6	HUMAN	SwissProt	Membrane-associated progesterone receptor component 2
	[720]		Q8N6R0											4	4	6.7	2.28	1.3e-05	7	7	12.2	2.59	7e-06	78768.6	HUMAN	SwissProt	eEF1A lysine and N-terminal methyltransferase
	[721]		Q07020	2	2	12.8	0.74	0.0019	6	6	36.7	2.57	1.5e-05	4	4	25.5	1.34	0.00048	4	5	26.1	2.82	7.5e-06	21634.7	HUMAN	SwissProt	60S ribosomal protein L18
	[722]		Q9BTW9											5	5	4.3	3.11	1.2e-06	3	3	2.6	2.21	2.8e-05	132601	HUMAN	SwissProt	Tubulin-specific chaperone D
	[723]		Q9NZI8	6	6	12.8	1.27	0.00044	3	4	7.5	2.16	3.9e-05	5	5	10.4	1.1	0.00018	5	5	11.6	2.92	1.4e-05	63481.1	HUMAN	SwissProt	Insulin-like growth factor 2 mRNA-binding protein 1
	[723-1]	5	O00425	4	4	7.4	0.54	0.0017						2	2	3.5	1.06	0.00044	3	3	7.1	1.65	4e-05	63705.6	HUMAN	SwissProt	Insulin-like growth factor 2 mRNA-binding protein 3
	[724]		P62877	2	2	18.5	3.62	3.6e-06	3	3	25.9	4.12	2e-07	3	3	25.9	4.59	8.7e-07	2	2	18.5	4	1.6e-06	12274.1	HUMAN	SwissProt	E3 ubiquitin-protein ligase RBX1
	[725]		Q96RQ3											6	6	14.1	2.54	2.1e-06	5	6	12.4	2.61	1e-05	80473.8	HUMAN	SwissProt	Methylcrotonoyl-CoA carboxylase subunit alpha, mitochondrial
	[726]		P61313	4	4	22.5	4	3.2e-07	6	7	29.4	2.92	7.1e-07	3	3	12.3	1.2	0.0014	5	6	26.5	1.51	4.4e-05	24146.3	HUMAN	SwissProt	60S ribosomal protein L15
	[727]		Q9ULV4						5	5	10.5	0.8	0.00097	5	5	11	0.21	0.0095	6	8	16.5	2.17	5.3e-05	53249.5	HUMAN	SwissProt	Coronin-1C
	[728]		P55327	6	6	37.9	2.64	5.5e-06	4	5	17.4	3.42	4.4e-06	5	5	36.2	1.52	0.0002	5	5	37.1	1.48	0.00071	24327.2	HUMAN	SwissProt	Tumor protein D52
	[729]		Q9Y5L0	2	3	2.3	0.23	0.005	3	3	4.1	0.94	0.00054	8	9	10	2.42	4.6e-06						104204	HUMAN	SwissProt	Transportin-3
	[730]		Q8IZL8	5	5	4.4	0.59	0.0011						3	3	4.2	0.33	0.0026	6	6	5.9	3.06	9.7e-07	119701	HUMAN	SwissProt	Proline-, glutamic acid- and leucine-rich protein 1
	[731]		P62750	6	7	42.3	1.89	4.1e-05	5	6	30.8	2.92	1.1e-05	5	5	35.9	1.9	5.1e-05	7	7	41.7	2.05	4.5e-05	17695.2	HUMAN	SwissProt	60S ribosomal protein L23a
	[732]		P30084						1	1	4.1	1.53	0.00062						5	6	23.4	3.28	2.2e-07	31387.7	HUMAN	SwissProt	Enoyl-CoA hydratase, mitochondrial
	[733]		P23284	3	3	13.4	1.47	0.0001	6	7	31	2.08	7.7e-06	7	7	36.6	1.13	4.4e-05	6	6	31	2.23	3.9e-05	23742.7	HUMAN	SwissProt	Peptidyl-prolyl cis-trans isomerase B
	[734]		Q15758	5	5	9.4	3.44	2.6e-07	3	3	5.7	3.47	3.9e-07	3	3	5.4	1.22	0.00012	4	4	8.3	3.37	3.2e-07	56598.8	HUMAN	SwissProt	Neutral amino acid transporter B(0)
	[735]		Q96KA5						4	4	9.9	0.72	0.0013	6	6	11	2.27	1.7e-05	5	5	12.1	1.84	7.5e-05	62229.8	HUMAN	SwissProt	Cleft lip and palate transmembrane protein 1-like protein
	[736]		O43169	3	4	44.5	3.36	2.5e-06	4	4	50.7	3.31	2.3e-06	2	2	14.4	1.18	0.00073	2	3	14.4	2.24	1.5e-05	16332.3	HUMAN	SwissProt	Cytochrome b5 type B
	[737]		P50502	5	5	15.2	2.17	0.00012	4	4	13.3	3.13	9.6e-06	3	3	8.4	1.78	0.00017	5	5	16.3	2.55	0.00015	41332.1	HUMAN	SwissProt	Hsc70-interacting protein
	[738]		Q8IWS0	4	4	13.7	1.28	2.6e-05	3	3	13.2	1.94	1.3e-05	5	6	18.1	3.08	3.6e-06	6	7	20.5	1.56	5.9e-05	41290.9	HUMAN	SwissProt	PHD finger protein 6
	[739]		Q04837	4	5	27	2.26	8.3e-05	3	3	21.6	3.38	2.3e-06	3	3	21.6	2.74	3.6e-06	4	5	28.4	3.51	4.9e-07	17259.8	HUMAN	SwissProt	Single-stranded DNA-binding protein, mitochondrial
	[740]		Q16718	2	2	21.6	1.61	0.00012	3	3	30.2	2.4	2.3e-05	4	6	43.1	2.97	1.8e-05	4	4	43.1	2.6	9.4e-06	13458.8	HUMAN	SwissProt	NADH dehydrogenase [ubiquinone] 1 alpha subcomplex subunit 5
	[741]		Q93052	3	3	7	0.96	0.00016	6	6	14.4	3.06	8.9e-07	3	4	7	2.98	2.7e-07	3	3	6	2.11	6.5e-06	65747	HUMAN	SwissProt	Lipoma-preferred partner
	[742]		P25685	3	3	7.9	1.19	0.00045	2	2	6.8	3.07	1.3e-05	4	5	11.5	3.24	1.8e-06	4	5	14.1	2.55	2.1e-05	38044.4	HUMAN	SwissProt	DnaJ homolog subfamily B member 1
	[743]		P50914	3	4	14.9	1.73	8.5e-05	3	5	14.9	2.73	1.2e-05	1	1	5.6	1.71	4e-05	4	4	19.5	3.39	2.1e-06	23432.1	HUMAN	SwissProt	60S ribosomal protein L14
	[744]		P05026	3	3	11.9	1.6	2e-05	6	6	22.1	2.46	1.9e-06	3	3	13.2	2.21	1.7e-06	4	5	18.5	3.78	2.4e-07	35061.6	HUMAN	SwissProt	Sodium/potassium-transporting ATPase subunit beta-1
	[745]		P50402	4	4	17.7	1.36	9.8e-05	4	4	15.7	1.63	1.8e-05	4	4	15.7	0.94	0.0002	5	5	23.6	3.47	5.1e-08	28994.1	HUMAN	SwissProt	Emerin
	[746]		Q13895	1	1	3	2.38	1.8e-05	1	1	4.6	1.22	0.0026						5	5	13	2.81	6.4e-06	49601.8	HUMAN	SwissProt	Bystin
	[747]		Q86UP2	9	9	7.5	1.61	0.00023	4	4	3.8	1.19	0.0009											156276	HUMAN	SwissProt	Kinectin
	[748]		Q9H6Y2											5	5	15.7	4.08	5.7e-09	3	3	10.2	0.64	0.0098	42070.4	HUMAN	SwissProt	WD repeat-containing protein 55
	[749]		O96000	4	4	27.3	1.08	0.0013	4	4	27.3	1.3	0.00075	6	6	41.3	2.12	9.5e-05	5	5	35.5	0.99	0.00014	20776.9	HUMAN	SwissProt	NADH dehydrogenase [ubiquinone] 1 beta subcomplex subunit 10
	[750]		Q14444	6	6	9	2.19	3.8e-05	7	7	10.2	1.77	5.6e-05						3	3	4.1	0.99	0.0031	78366.9	HUMAN	SwissProt	Caprin-1
	[751]		Q9Y4W2						2	2	3.5	1.95	6e-05	5	5	8.9	3.04	5.8e-06	3	3	5.6	1.88	6.5e-05	83065.6	HUMAN	SwissProt	Ribosomal biogenesis protein LAS1L
	[752]		O76070	4	4	44.1	3.18	6.2e-06	4	4	44.1	2.94	1.1e-05	2	2	18.1	2.25	2e-06	3	3	28.3	3.53	4.4e-06	13330.9	HUMAN	SwissProt	Gamma-synuclein
	[753]		Q69YN2											4	5	8.7	3.78	5.6e-07	6	6	12.8	1.83	0.00014	60619.6	HUMAN	SwissProt	CWF19-like protein 1
	[754]		Q92974	2	2	2	0.56	0.0029	2	2	2.2	0.88	0.00045	5	5	5.2	2.28	2.1e-05	4	4	6.4	3.24	1.2e-05	111544	HUMAN	SwissProt	Rho guanine nucleotide exchange factor 2
	[755]		Q7L576	2	2	2	3.1	4.9e-07	2	2	1.8	2.93	2.8e-07	6	7	5.8	2.68	1.1e-06	7	7	6.1	1.52	0.0002	145184	HUMAN	SwissProt	Cytoplasmic FMR1-interacting protein 1
	[756]		P15121						3	3	14.9	1.36	0.0002	5	6	19.3	1.01	0.0013	7	8	40.8	2.4	7.1e-06	35853.7	HUMAN	SwissProt	Aldose reductase
	[756-1]	2	P14550											1	1	3.1	0.95	0.0018	2	2	6.5	0.56	0.0021	36573.4	HUMAN	SwissProt	Aldo-keto reductase family 1 member A1
	[757]		P62244	3	4	24.6	4.13	2.2e-07	4	5	28.5	2.31	7.8e-05	2	3	17.7	2.6	6.1e-06	6	7	51.5	2.54	1.3e-05	14839.6	HUMAN	SwissProt	40S ribosomal protein S15a
	[758]		P62491	3	3	16.7	1.01	0.0002	6	8	31.9	2.22	2.8e-05	6	7	33.3	2.85	3.7e-07	7	8	38	2.12	7.6e-06	24393.7	HUMAN	SwissProt	Ras-related protein Rab-11A
	[759]		O75152	4	4	7.3	2.86	3.6e-06	3	3	5.3	1.55	8.6e-05	7	7	10	2.45	4.5e-06	9	9	13.3	1.55	0.00017	89131.9	HUMAN	SwissProt	Zinc finger CCCH domain-containing protein 11A
	[760]		Q15717	6	6	18.4	2.57	6.2e-06	5	6	19.6	1.48	0.00026	7	7	23.6	1.74	0.00014	5	6	16.3	1.69	0.00021	36092.2	HUMAN	SwissProt	ELAV-like protein 1
	[761]		P36952																6	6	19.7	2.38	2.4e-05	42100.7	HUMAN	SwissProt	Serpin B5
	[762]		Q9NUI1											7	7	27.4	2.46	2.3e-06	5	5	19.5	1.12	0.00029	30777.8	HUMAN	SwissProt	Peroxisomal 2,4-dienoyl-CoA reductase
	[763]		O14975	4	4	7.4	1.49	3.7e-05	3	3	6	2.87	4e-06	6	6	10.6	2.31	3.8e-05	5	5	11.5	2.42	2.4e-05	70312.9	HUMAN	SwissProt	Very long-chain acyl-CoA synthetase
	[764]		Q02543	7	7	34.7	1.8	7.3e-05	5	5	26.7	2.21	3.3e-05	4	4	22.7	0.88	0.00066	9	9	43.8	1.44	0.00013	20762.6	HUMAN	SwissProt	60S ribosomal protein L18a
	[765]		Q13148	2	2	7	2.68	1.3e-06	3	3	8.9	3.39	1.6e-07	4	4	12.1	3.71	2.8e-07	4	4	12.1	2.73	1e-05	44740.2	HUMAN	SwissProt	TAR DNA-binding protein 43
	[766]		O95782						1	1	1	1.86	0.00028	3	3	3.1	1.97	8.6e-06	7	7	7.2	2.12	2.2e-05	107547	HUMAN	SwissProt	AP-2 complex subunit alpha-1
	[767]		Q02809											2	2	2.9	1.19	0.00027	7	7	10.9	1.94	2.7e-05	83550.9	HUMAN	SwissProt	Procollagen-lysine,2-oxoglutarate 5-dioxygenase 1
	[768]		Q15654	5	5	17	1.99	3.9e-06	3	3	9.5	2.78	6.7e-07	6	6	16	1.6	2e-05	6	6	18.5	2.38	5.4e-06	50288.4	HUMAN	SwissProt	Thyroid receptor-interacting protein 6
	[769]		O43747						2	2	1.9	1.09	0.00025	6	6	6.7	1.87	0.00015	6	6	7.9	2.26	3.4e-05	91352.3	HUMAN	SwissProt	AP-1 complex subunit gamma-1
	[770]		Q15382	3	3	20.1	2.27	7e-06	2	3	14.7	1.92	0.00012	5	5	27.2	3.03	4.5e-06	5	5	28.8	2.85	1.2e-05	20497.7	HUMAN	SwissProt	GTP-binding protein Rheb
	[771]		Q08379	4	4	4.3	3.03	9.2e-05	4	4	4.2	0.44	0.0038	2	2	2.3	3.44	3.4e-05	3	3	3.5	2.26	0.0004	113087	HUMAN	SwissProt	Golgin subfamily A member 2
	[772]		Q9Y3B4	2	2	13.6	1.2	0.00012	3	3	28.8	2.1	2.1e-05	5	6	43.2	1.91	3.5e-05	4	4	36	3.4	3e-07	14585	HUMAN	SwissProt	Splicing factor 3B subunit 6
	[773]		P53350						1	1	2.2	2.52	3.9e-05	5	5	9.3	2.55	2.8e-05	7	7	13.4	1.9	0.00015	68255.4	HUMAN	SwissProt	Serine/threonine-protein kinase PLK1
	[774]		O60763	4	4	3.6	0.48	0.0067	2	2	3	0.95	0.0016	2	2	2	0.66	0.00087	6	7	6.7	2.36	2.8e-05	107896	HUMAN	SwissProt	General vesicular transport factor p115
	[775]		Q9BSD7						2	2	14.2	1.24	0.00072	6	6	40	2.03	3.1e-05	5	6	32.6	0.48	0.0016	20713.2	HUMAN	SwissProt	Cancer-related nucleoside-triphosphatase
	[776]		Q9Y282						2	2	5.2	0.23	0.0018	7	7	18.3	2.33	8.3e-06	2	2	5.7	2.61	4.2e-06	43222.8	HUMAN	SwissProt	Endoplasmic reticulum-Golgi intermediate compartment protein 3
	[777]		Q99848	5	6	16.7	1.88	7.9e-06	6	7	22.5	2.54	3.2e-06						2	2	8.2	0.88	0.00034	34852.2	HUMAN	SwissProt	Probable rRNA-processing protein EBP2
	[778]		Q9HCN8	3	3	24.9	1.75	0.00011	3	3	19	1.47	0.0004	5	6	43.9	3.31	4.2e-07	4	4	27.6	2.38	8.2e-06	23598.5	HUMAN	SwissProt	Stromal cell-derived factor 2-like protein 1
	[779]		Q9BT78	3	3	8.9	1.32	8.4e-05	3	3	9.9	2.67	1.4e-06						5	6	15.3	2.7	4.2e-06	46269.2	HUMAN	SwissProt	COP9 signalosome complex subunit 4
	[780]		O43399	5	5	32.5	2.39	2.9e-06	6	8	40.8	2.02	0.00033	3	3	20.4	1.84	0.00036	1	1	4.9	0.75	0.0051	22237.9	HUMAN	SwissProt	Tumor protein D54
	[781]		Q15067											2	2	2.6	1.04	0.00027	5	5	13	3.29	1.4e-07	74424.2	HUMAN	SwissProt	Peroxisomal acyl-coenzyme A oxidase 1
	[782]		Q9Y305											4	4	9.3	1.7	1.7e-05	6	6	13.9	2.59	7.9e-06	49902.2	HUMAN	SwissProt	Acyl-coenzyme A thioesterase 9, mitochondrial
	[783]		Q8N0X7	2	3	4.1	0.99	0.001	2	2	4.2	0.41	0.0073	5	6	10.2	1.63	0.001	5	5	9.3	2.36	6.2e-05	72833.6	HUMAN	SwissProt	Spartin
	[784]		Q9BTE3	1	1	1.6	1.32	0.0001	2	2	3.1	0.82	0.00078	3	3	4.5	1.17	0.00022	6	7	9.5	2.09	4e-05	72980.8	HUMAN	SwissProt	Mini-chromosome maintenance complex-binding protein
	[785]		Q9H936											4	4	13.9	2.22	8.9e-06	5	5	16.4	3.12	2.4e-06	34470.5	HUMAN	SwissProt	Mitochondrial glutamate carrier 1
	[786]		P26599	3	3	7	1.16	0.0002	5	5	8.7	0.93	0.00025	3	3	5.3	0.4	0.002	7	7	15.8	2.06	4.1e-05	57221.8	HUMAN	SwissProt	Polypyrimidine tract-binding protein 1
	[787]		P08621	3	4	7.6	1.71	6.7e-06	5	6	13.3	2.86	2.7e-06	2	2	4.1	0.52	0.0042	3	3	6.6	1.1	0.00014	51557.1	HUMAN	SwissProt	U1 small nuclear ribonucleoprotein 70 kDa
	[788]		Q9UJW0						1	1	3	0.92	0.00029	2	2	6.5	2.35	3.2e-05	6	6	14.6	2.27	4.2e-05	52337.6	HUMAN	SwissProt	Dynactin subunit 4
	[789]		Q96JJ7											3	3	8.1	3.64	3.6e-07	4	4	11	3.08	1.5e-06	51872.4	HUMAN	SwissProt	Protein disulfide-isomerase TMX3
	[790]		Q13098	1	1	2.4	0.23	0.0086	3	3	8.4	1.14	0.0002	5	5	12.2	2.95	8e-06	4	4	10.6	2.78	4.1e-06	55537.1	HUMAN	SwissProt	COP9 signalosome complex subunit 1
	[791]		Q9UI30	1	1	11.2	3.51	4.5e-08	2	2	21.6	4.24	5.8e-09	2	2	21.6	2.6	2.4e-06	3	3	40	4.36	2.9e-08	14199.5	HUMAN	SwissProt	Multifunctional methyltransferase subunit TRM112-like protein
	[792]		Q96QD8	3	3	8.5	2.4	7.2e-06	3	3	9.3	3.89	1.7e-07	4	4	10.7	2.89	2.2e-06	2	2	5.3	2.99	3.8e-06	56026.5	HUMAN	SwissProt	Sodium-coupled neutral amino acid transporter 2
	[793]		Q15006	4	4	15.5	2.08	3.4e-05	4	4	16.2	2.64	0.00013											34833.8	HUMAN	SwissProt	ER membrane protein complex subunit 2
	[794]		P61163	3	3	11.2	1.56	9e-05	4	4	14.1	2.97	1.3e-05	4	5	14.1	2.32	5.8e-06	6	6	20.7	1.98	0.00037	42614.1	HUMAN	SwissProt	Alpha-centractin
	[795]		Q6IA86	2	2	3.1	2	7.6e-05	6	6	10.5	2.28	6.1e-05	5	5	7.7	2.23	6.9e-05	2	2	2.7	1.92	0.0001	92500.9	HUMAN	SwissProt	Elongator complex protein 2
	[796]		Q8WV41	5	6	8.5	1.03	0.0001	7	7	18.1	2.52	1.1e-06											65265.1	HUMAN	SwissProt	Sorting nexin-33
	[797]		Q8IVL5	1	1	1.8	2.05	0.00016						4	4	6.4	1.06	0.0005	4	4	6.6	3.3	8.2e-06	80985.2	HUMAN	SwissProt	Prolyl 3-hydroxylase 2
	[798]		P0DN76	4	4	22.5	2.95	1.8e-06	6	7	24.2	2.36	5.7e-06	4	4	20	1.86	5.6e-05	5	5	32.1	1.95	2.5e-05	27872.3	HUMAN	SwissProt	Splicing factor U2AF 35 kDa subunit-like protein
	[798-1]	1	Q86Y38																2	2	2.5	0.39	0.0018	107570	HUMAN	SwissProt	Xylosyltransferase 1
	[799]		Q7Z5L9	3	3	7.3	0.73	0.001	1	2	2.7	0.64	0.0071	5	5	11.8	2.26	1.8e-05	5	5	11.9	1.69	0.00012	61025.2	HUMAN	SwissProt	Interferon regulatory factor 2-binding protein 2
	[800]		Q8N556	3	3	5.2	1.38	0.00028	4	4	6	3.39	2e-07	6	6	8.6	1.23	7.9e-05	3	3	4.4	0.92	0.00072	80725.6	HUMAN	SwissProt	Actin filament-associated protein 1
	[801]		O43681	3	4	12.6	2.19	1.4e-05	2	2	9.2	2.69	3e-06	3	3	14.4	1.33	0.00011	7	7	27.9	2.1	1.7e-05	38793.2	HUMAN	SwissProt	ATPase ASNA1
	[802]		Q5JTZ9											5	5	6.5	3.03	6.6e-07	2	2	3.2	0.62	0.0097	107341	HUMAN	SwissProt	Alanine--tRNA ligase, mitochondrial
	[803]		O00442						1	1	2.7	2.15	3.6e-05	6	6	21.6	1.94	0.00017	5	5	18.9	2.05	0.00013	39337.1	HUMAN	SwissProt	RNA 3'-terminal phosphate cyclase
	[804]		P26368	3	3	7.6	0.57	0.0044	4	5	10.1	1.22	8e-05	4	4	10.1	3.62	1.3e-07	5	5	13.7	2.14	0.00018	53501.5	HUMAN	SwissProt	Splicing factor U2AF 65 kDa subunit
	[805]		Q9Y2W1	4	4	5	2.91	1.5e-06	3	3	3.7	2.99	6.9e-07						2	2	2.3	0.7	0.0016	108667	HUMAN	SwissProt	Thyroid hormone receptor-associated protein 3
	[806]		Q9Y508	4	4	23.7	3	5.7e-06						2	3	10.1	2.2	3.3e-05	4	4	18.9	1.5	6.4e-05	25694.6	HUMAN	SwissProt	E3 ubiquitin-protein ligase RNF114
	[807]		Q9BZX2	3	3	13.4	0.24	0.0072	3	3	15.7	1.84	0.00016	6	6	36	2.2	2.5e-05	5	6	23.4	2.07	0.00029	29299.4	HUMAN	SwissProt	Uridine-cytidine kinase 2
	[808]		P10398											5	5	8.9	1.57	5.3e-05	5	5	8.7	2.49	3.6e-06	67586	HUMAN	SwissProt	Serine/threonine-protein kinase A-Raf
	[809]		Q16186	1	1	3.9	2.77	1.2e-05	2	2	6.9	2.6	6e-05	2	2	6.1	3.22	3.4e-06	4	4	13	2.91	6.3e-06	42153.6	HUMAN	SwissProt	Proteasomal ubiquitin receptor ADRM1
	[810]		Q92945	2	2	3.2	1.3	0.00077						1	1	1.8	0.68	0.0025	6	6	10.1	2.35	1.3e-05	73115.9	HUMAN	SwissProt	Far upstream element-binding protein 2
	[811]		Q16181	6	7	14.6	2.09	1.3e-05	4	5	11.9	1.96	5.2e-05						2	2	4.3	1.66	1.8e-05	50680.4	HUMAN	SwissProt	Septin-7
	[811-1]	1	Q14141	1	2	2.1	1.22	0.00013	1	2	2.1	1.39	6.1e-05						2	2	7.6	1.36	5.3e-05	49717.1	HUMAN	SwissProt	Septin-6
	[812]		Q15526											4	4	16	2.97	7.6e-06	4	4	15.7	2.54	2.6e-05	33331.7	HUMAN	SwissProt	Surfeit locus protein 1
	[813]		P84103	2	2	11.6	0.14	0.006	7	7	36.6	2.21	8e-06	4	4	22.6	1.39	0.00035	5	5	31.7	1.02	0.00036	19329.8	HUMAN	SwissProt	Serine/arginine-rich splicing factor 3
	[813-1]	3	Q16629	3	4	16.4	1.64	1.2e-05	1	1	5.9	2.21	8e-06						3	3	16.4	1.81	5.4e-06	27366.8	HUMAN	SwissProt	Serine/arginine-rich splicing factor 7
	[814]		Q9UHD8	7	7	13.8	1.77	0.00011	9	9	20.5	1.2	0.00015	3	3	5.8	0.26	0.0021	3	3	5.8	0.99	0.00079	65402	HUMAN	SwissProt	Septin-9
	[815]		Q01130	3	4	14.9	1.38	7.7e-05	4	4	23.1	3.16	2.9e-06						3	4	19.5	1.61	4.9e-05	25476.5	HUMAN	SwissProt	Serine/arginine-rich splicing factor 2
	[816]		P37108											3	3	22.8	0.76	0.0038	4	4	31.6	3.1	3.6e-06	14570.1	HUMAN	SwissProt	Signal recognition particle 14 kDa protein
	[817]		P62269	6	6	35.5	2.21	3.7e-05	4	4	24.3	1.31	0.00011	4	4	27	1.45	6e-05	4	4	24.3	2.02	1.6e-05	17718.8	HUMAN	SwissProt	40S ribosomal protein S18
	[818]		O95202	5	5	8.3	1.11	0.0016	4	4	6	2.58	3.8e-05	5	5	8.1	1.92	0.00033	4	4	6.5	2.62	6.1e-05	83354.9	HUMAN	SwissProt	Mitochondrial proton/calcium exchanger protein
	[819]		Q96RQ1											6	7	17.8	2.24	9.3e-06	4	5	11.9	1.22	0.00054	42549.1	HUMAN	SwissProt	Endoplasmic reticulum-Golgi intermediate compartment protein 2
	[820]		O14828	2	2	8.4	2.2	2.3e-05	2	2	8.4	3.1	2.2e-06	3	4	13	1.13	0.00031	3	4	13	3.16	2.4e-06	38287.3	HUMAN	SwissProt	Secretory carrier-associated membrane protein 3
	[821]		O14880																3	3	32.2	3.12	2.9e-05	16516.5	HUMAN	SwissProt	Microsomal glutathione S-transferase 3
	[822]		O60504	3	3	6.3	4.21	6.6e-08	3	3	5.7	0.82	0.00075											75341.7	HUMAN	SwissProt	Vinexin
	[823]		Q9H9B4	5	5	16.5	1.77	3.9e-05	6	6	20.5	1.79	0.00023	5	5	19.3	1.42	0.00031	4	5	13	1.11	0.00054	35619.8	HUMAN	SwissProt	Sideroflexin-1
	[824]		O94906	3	3	3.1	1.15	0.00024	3	3	3.6	0.8	0.002	7	7	7.7	1.93	3.6e-05	7	7	7.5	1.97	1.2e-05	106926	HUMAN	SwissProt	Pre-mRNA-processing factor 6
	[825]		Q9Y295						1	1	4.4	0.76	0.0014	3	3	9	1.28	0.0001	5	5	15.5	2.39	3.3e-05	40542.5	HUMAN	SwissProt	Developmentally-regulated GTP-binding protein 1
	[826]		P55036	3	3	9.3	3.12	2.5e-06	6	6	19.1	2.17	3.3e-05	6	7	19.1	1.75	2e-05	5	5	14.1	1.96	0.00012	40737	HUMAN	SwissProt	26S proteasome non-ATPase regulatory subunit 4
	[827]		P12277	1	1	4.2	1.11	0.00066	2	2	7.1	1.37	0.00022						3	3	9.7	3.92	1.2e-06	42644.7	HUMAN	SwissProt	Creatine kinase B-type
	[828]		O43823	3	3	4.9	2.79	7.6e-06	5	5	6.8	2.36	7.4e-06	3	3	4.9	1.67	9.8e-05	5	5	8.7	2.4	2.6e-05	76108.9	HUMAN	SwissProt	A-kinase anchor protein 8
	[829]		P00367											2	2	3.4	0.68	0.00034	7	7	12.5	2.29	4.4e-06	61398.4	HUMAN	SwissProt	Glutamate dehydrogenase 1, mitochondrial
	[830]		Q9BTY7	1	1	2.3	0.44	0.0024						6	7	19.5	2.22	6.4e-06	5	5	16.2	2.22	5.1e-05	42129.6	HUMAN	SwissProt	Protein HGH1 homolog
	[831]		Q9BZE4	4	4	7.6	1.65	0.0005	6	8	13.2	1.83	0.00019	5	5	8.7	1.13	0.00081	8	8	14.8	2.01	1.5e-05	73965.2	HUMAN	SwissProt	Nucleolar GTP-binding protein 1
	[832]		P57678	3	3	3.5	0.95	0.001	5	5	6	1.07	0.0016	6	6	5.8	0.76	0.0009	5	6	5.3	2.41	0.00011	120038	HUMAN	SwissProt	Gem-associated protein 4
	[833]		P43304	9	9	15.1	0.85	0.00034	7	7	11.7	1.95	1.8e-05	3	3	4	1.08	5.6e-05	6	6	10	1.31	0.00054	80853.4	HUMAN	SwissProt	Glycerol-3-phosphate dehydrogenase, mitochondrial
	[834]		Q9H223											2	2	4.3	0.7	0.00056	7	7	15	1.55	0.00024	61175.7	HUMAN	SwissProt	EH domain-containing protein 4
	[834-1, 956-1]	3	Q9H4M9																4	4	7.9	1.13	0.00027	60627.4	HUMAN	SwissProt	EH domain-containing protein 1
	[834-2, 956-2]	2	Q9NZN3																3	3	5.4	1.13	0.00027	60887.6	HUMAN	SwissProt	EH domain-containing protein 3
	[835]		Q96JB5	1	1	2.6	1.45	1.8e-05	2	2	4.5	1.7	8e-05	5	6	10.1	2.38	6.5e-05						56921.2	HUMAN	SwissProt	CDK5 regulatory subunit-associated protein 3
	[836]		Q15428	4	5	13.1	1.74	5.8e-05	2	2	7.1	0.76	0.00064	4	4	13.1	3.31	9.1e-07						49256	HUMAN	SwissProt	Splicing factor 3A subunit 2
	[837]		Q9BRR6	1	1	3.2	5.03	1.3e-08						3	3	9.1	4.24	8.4e-08						54089.3	HUMAN	SwissProt	ADP-dependent glucokinase
	[838]		P62910	4	5	32.6	2.35	1.4e-05	3	4	27.4	3.72	8.5e-08	3	4	27.4	3.66	1.2e-07	3	4	25.2	3.35	5.8e-07	15859.9	HUMAN	SwissProt	60S ribosomal protein L32
	[839]		P62081	3	3	12.9	0.51	0.0027	2	2	8.8	0.81	0.0012	3	6	14.4	0.67	0.00047	6	13	39.2	2.19	2.3e-05	22127	HUMAN	SwissProt	40S ribosomal protein S7
	[840]		Q15796											5	6	11.1	0.95	0.00048	6	6	14.6	2.07	2.9e-05	52306.6	HUMAN	SwissProt	Mothers against decapentaplegic homolog 2
	[840-1]	1	Q99717											2	2	4.5	0.95	0.00048	1	1	2.4	2.07	2.9e-05	52258.7	HUMAN	SwissProt	Mothers against decapentaplegic homolog 5
	[841]		Q9NP72	1	1	6.3	2.22	2.4e-05	2	2	10.7	0.64	0.0023	2	2	12.6	1.06	0.0004	5	5	29.1	2.22	2.1e-05	22977.3	HUMAN	SwissProt	Ras-related protein Rab-18
	[842]		Q07666	3	4	6.3	3.38	6.7e-07	3	3	6.1	0.69	0.00036	4	5	7.9	2.07	4.2e-06	4	5	10.6	3.45	3.2e-07	48227.7	HUMAN	SwissProt	KH domain-containing, RNA-binding, signal transduction-associated protein 1
	[843]		Q96A65											7	7	8.2	2.06	1.4e-05	4	4	4.7	0.52	0.001	110499	HUMAN	SwissProt	Exocyst complex component 4
	[844]		P62917	4	4	15.6	2.82	2.1e-06	5	5	27.2	1.6	0.0002	3	3	15.6	1.28	8.1e-05	7	9	36.2	0.93	0.00039	28024.9	HUMAN	SwissProt	60S ribosomal protein L8
	[845]		Q96AY3						1	1	2.1	1.03	0.00079	5	6	10.7	2.32	1.4e-05	5	5	9.1	2.26	1.4e-05	64245.6	HUMAN	SwissProt	Peptidyl-prolyl cis-trans isomerase FKBP10
	[846]		P62857	4	4	46.4	1.72	0.00023	4	4	46.4	1.93	8.9e-05	3	3	46.4	2.31	2.2e-05	3	3	46.4	3	2.4e-05	7841.1	HUMAN	SwissProt	40S ribosomal protein S28
	[847]		Q96M27	1	1	2.9	2.48	5.5e-05	3	3	9	3.33	4.2e-06	3	3	7.9	3.74	7.5e-07	1	1	3.4	0.45	0.0039	46701.6	HUMAN	SwissProt	Protein PRRC1
	[848]		Q15363	4	5	19.9	2.69	1.5e-06	3	3	14.9	1.41	8.9e-05	4	4	20.9	2.51	1.1e-06	4	4	22.9	1.69	1.9e-05	22761.4	HUMAN	SwissProt	Transmembrane emp24 domain-containing protein 2
	[849]		Q8N335											6	6	19.4	1.86	0.00043						38419.1	HUMAN	SwissProt	Glycerol-3-phosphate dehydrogenase 1-like protein
	[850]		Q13155	5	5	23.4	1.87	2.6e-05	3	3	14.1	2.05	8.2e-06	6	6	22.8	1.41	8e-05	4	6	20.9	2.77	1.7e-06	35349.1	HUMAN	SwissProt	Aminoacyl tRNA synthase complex-interacting multifunctional protein 2
	[851]		O00217	2	2	8.6	0.86	0.00099	2	2	11	0.26	0.0024	3	3	19.5	3.79	4.3e-07	2	2	14.3	4.08	1.3e-06	23705.3	HUMAN	SwissProt	NADH dehydrogenase [ubiquinone] iron-sulfur protein 8, mitochondrial
	[852]		Q7L0Y3											10	10	25.8	1.14	0.00068	9	9	23.3	1.5	0.00012	47347.4	HUMAN	SwissProt	tRNA methyltransferase 10 homolog C
	[853]		P57088	2	2	7.3	1.35	0.0004	4	4	16.6	2.68	2.9e-05	5	6	23.5	2.1	4.4e-05	3	3	13.4	2.68	9.5e-06	27978.4	HUMAN	SwissProt	Transmembrane protein 33
	[854]		Q8N3U4											5	5	3.6	1.86	6.8e-06	9	9	7.7	1.58	6.3e-05	141328	HUMAN	SwissProt	Cohesin subunit SA-2
	[855]		P25788	4	4	19.6	1.45	0.00011	5	5	17.3	1.61	0.00079	5	5	20.8	1.74	5e-05	7	7	23.9	1.69	0.0002	28433.5	HUMAN	SwissProt	Proteasome subunit alpha type-3
	[856]		P13987	4	5	25	1.15	0.00013	3	3	15.6	1.05	9.6e-05	2	2	18.8	2.53	5.8e-06	4	5	25	2.69	3.8e-06	14177.4	HUMAN	SwissProt	CD59 glycoprotein
	[857]		Q96A49	3	3	9.7	1.76	4.4e-05	5	5	14.5	2.44	4.6e-05						1	2	3.7	2.13	4e-05	39933.7	HUMAN	SwissProt	Synapse-associated protein 1
	[858]		Q86WB0											6	6	13.5	1.97	2e-05	1	1	2.4	0.86	0.00031	55262	HUMAN	SwissProt	Nuclear-interacting partner of ALK
	[859]		Q9NYF8	3	3	3.8	4.1	1.4e-08	3	4	3	0.53	0.00061						2	3	2.2	0.58	0.0014	106123	HUMAN	SwissProt	Bcl-2-associated transcription factor 1
	[860]		P46781	4	4	22.2	1.35	3.4e-05	5	6	23.7	2.44	5.1e-06	5	5	26.8	1.51	1.1e-05	6	6	26.8	1.44	1.7e-05	22591.6	HUMAN	SwissProt	40S ribosomal protein S9
	[861]		Q01105	1	1	3.8	0.81	0.00051	2	2	7.2	0.71	0.0056	4	4	16.6	1.66	3.3e-05	4	6	16.6	3.17	2.8e-07	33489.1	HUMAN	SwissProt	Protein SET
	[862]		O00151	2	2	7.9	1.42	8.6e-05	6	6	23.4	1.68	4.9e-05	4	5	15.5	2.88	4.9e-06	4	4	17.9	2.13	3.9e-05	36072	HUMAN	SwissProt	PDZ and LIM domain protein 1
	[863]		O00767	2	3	7	2.16	8.8e-06	2	3	7	1.49	6.6e-05	3	4	14.2	0.96	0.00013	4	5	15.9	2.68	2.9e-06	41523	HUMAN	SwissProt	Acyl-CoA desaturase
	[864]		Q15054											2	2	4.5	0.16	0.0034	6	6	15.2	1.96	2.7e-05	51400.7	HUMAN	SwissProt	DNA polymerase delta subunit 3
	[865]		P28070	3	3	19.7	3.81	7.4e-08	2	2	15.9	4.53	1.4e-08	3	3	14.4	3.46	1.3e-07	5	6	30.3	2.24	7.1e-06	29204.5	HUMAN	SwissProt	Proteasome subunit beta type-4
	[866]		Q13185	2	2	13.7	0.12	0.0088	4	4	26.8	1.5	0.00024	5	5	33.3	1.86	9.2e-05	6	6	39.3	1.63	0.00099	20811.6	HUMAN	SwissProt	Chromobox protein homolog 3
	[866-1]	2	P45973						2	2	12	1.07	0.00015	2	2	12	1.58	0.00051	2	2	14.7	2.37	1e-05	22225.2	HUMAN	SwissProt	Chromobox protein homolog 5
	[866-2]	2	P83916											2	2	12.4	1.3	0.00057	1	1	8.6	1.06	0.0023	21418	HUMAN	SwissProt	Chromobox protein homolog 1
	[867]		Q8TDX7											7	9	33.1	1.47	0.00034	6	6	28.1	1.7	0.00011	34551.3	HUMAN	SwissProt	Serine/threonine-protein kinase Nek7
	[868]		Q14432											7	7	6.1	1.94	4.8e-05	2	2	2	0.75	0.002	124981	HUMAN	SwissProt	cGMP-inhibited 3',5'-cyclic phosphodiesterase A
	[869]		Q99497	2	2	11.6	1.68	4e-05	2	3	12.2	0.85	0.00096						4	4	29.6	2.94	9.1e-07	19891.2	HUMAN	SwissProt	Protein/nucleic acid deglycase DJ-1
	[870]		P49755	2	3	15.1	3.94	1.2e-07	1	2	5.5	2.17	5e-05	2	3	9.1	2.43	1.9e-05	5	5	32	2.11	0.0001	24976.2	HUMAN	SwissProt	Transmembrane emp24 domain-containing protein 10
	[871]		Q9H8H3	4	4	22.1	2.67	3.5e-06	4	4	22.1	1.55	0.00014	2	2	11.1	1.23	0.0006	3	3	17.2	2.82	1.2e-05	28319.4	HUMAN	SwissProt	Methyltransferase-like protein 7A
	[872]		Q9BXW7											4	5	13	2.43	7.4e-06	2	3	6.4	2.11	3.1e-05	46321.9	HUMAN	SwissProt	Haloacid dehalogenase-like hydrolase domain-containing 5
	[873]		Q9BUJ2	4	4	4.7	2.22	5.2e-05	4	4	5.1	2.96	3.9e-06											95739.3	HUMAN	SwissProt	Heterogeneous nuclear ribonucleoprotein U-like protein 1
	[874]		O75787	2	2	5.7	1.29	2.6e-05						5	5	14	2.31	2.2e-05	4	5	11.7	1.65	2.3e-05	39008.3	HUMAN	SwissProt	Renin receptor
	[875]		P52943	2	2	16.8	3.33	8.8e-07	2	2	16.8	4.13	1.4e-07	3	3	32.2	1.56	0.00022	3	3	32.2	3.7	7.7e-07	22492.9	HUMAN	SwissProt	Cysteine-rich protein 2
	[876]		Q12907	5	5	22.2	2.22	7.1e-06	7	7	26.7	1.61	0.00014	5	5	22.5	1.99	4.1e-05	7	7	27.8	1.35	0.00017	40229	HUMAN	SwissProt	Vesicular integral-membrane protein VIP36
	[877]		P25789	5	5	18.8	1.67	0.0013	2	2	6.9	1.68	0.00058	4	4	16.5	1.58	0.00023	6	6	24.9	2.12	4.5e-05	29484.1	HUMAN	SwissProt	Proteasome subunit alpha type-4
	[878]		Q9BY42	2	2	10.1	0.86	0.00068	3	3	14.4	2.12	1.7e-05	5	6	19.9	2.22	1.9e-05	6	6	25.8	1.36	1.5e-05	33887	HUMAN	SwissProt	Protein RTF2 homolog
	[879]		P53985	3	3	8.2	1	0.00086	2	2	6.4	0.67	0.0022						3	3	6.4	3.82	3.7e-07	53944.7	HUMAN	SwissProt	Monocarboxylate transporter 1
	[880]		Q92688											1	1	4.4	0.8	0.002	3	3	13.1	3.91	1.1e-07	28787.9	HUMAN	SwissProt	Acidic leucine-rich nuclear phosphoprotein 32 family member B
	[880-1]	1	P39687																3	3	14.1	3.91	1.1e-07	28585.6	HUMAN	SwissProt	Acidic leucine-rich nuclear phosphoprotein 32 family member A
	[881]		Q16890	2	2	11.8	1.91	3.2e-05	2	2	11.8	1.91	4.8e-05	2	2	11.3	3.43	1.4e-05	3	3	18.6	3.27	2.5e-06	22449.3	HUMAN	SwissProt	Tumor protein D53
	[882]		Q92783																3	3	9.6	3.53	3.9e-07	59180.1	HUMAN	SwissProt	Signal transducing adapter molecule 1
	[883]		O75146											6	6	6.7	1.95	8.3e-05						119389	HUMAN	SwissProt	Huntingtin-interacting protein 1-related protein
	[884]		O76094	3	3	4.6	2.29	3.2e-06	3	3	5.5	4.16	1.4e-08	1	1	2.5	4.52	1.2e-07						74606.8	HUMAN	SwissProt	Signal recognition particle subunit SRP72
	[885]		P49189																4	5	10.5	2.7	5.5e-06	53802.4	HUMAN	SwissProt	4-trimethylaminobutyraldehyde dehydrogenase
	[886]		Q8NHH9											2	2	5.3	4.76	1e-07	1	1	2.1	0.84	0.0013	66229.8	HUMAN	SwissProt	Atlastin-2
	[887]		O75251						1	1	4.2	0.53	0.0022	3	4	15	3.32	4.8e-06	3	3	10.8	1.71	0.00026	23563.7	HUMAN	SwissProt	NADH dehydrogenase [ubiquinone] iron-sulfur protein 7, mitochondrial
	[888]		Q15370	2	2	16.9	0.89	0.001	4	4	45.8	2.04	3.3e-05	2	2	16.9	0.96	0.0012	5	5	51.7	2.2	3.7e-05	13132.9	HUMAN	SwissProt	Elongin-B
	[889]		Q15392	2	2	5.8	3.17	1e-06	2	2	4.3	2.1	9.7e-05	2	2	4.3	1.72	3.7e-05	3	3	7.8	3.55	3.6e-07	60101.8	HUMAN	SwissProt	Delta(24)-sterol reductase
	[890]		O75390																6	6	14.2	1.76	4.5e-05	51712.9	HUMAN	SwissProt	Citrate synthase, mitochondrial
	[891]		Q9H9P8											4	4	9.1	0.71	0.00078	4	4	10.2	2.7	3.9e-05	50316.5	HUMAN	SwissProt	L-2-hydroxyglutarate dehydrogenase, mitochondrial
	[892]		O75794											4	6	14	1.65	2.8e-05	4	4	19	2.29	4.8e-06	39135.1	HUMAN	SwissProt	Cell division cycle protein 123 homolog
	[893]		Q6P1M0											4	4	5.9	0.91	0.0016	5	5	11.4	2.11	6.1e-05	72064.9	HUMAN	SwissProt	Long-chain fatty acid transport protein 4
	[894]		Q9UKM9	6	6	16.3	0.87	0.0016	6	6	17	0.75	0.0047	5	5	14.1	0.44	0.0086	7	7	21.6	1.52	0.00019	32463.4	HUMAN	SwissProt	RNA-binding protein Raly
	[895]		Q9H5Q4											2	2	4.5	0.36	0.0021	6	6	16.4	2.2	8.7e-06	45349.3	HUMAN	SwissProt	Dimethyladenosine transferase 2, mitochondrial
	[896]		Q9Y5A9	3	3	6	1.73	0.00034	4	4	8.3	1.37	0.00014	4	4	8.3	2.38	2.8e-05	4	4	7.9	2.41	3.7e-05	62334.7	HUMAN	SwissProt	YTH domain-containing family protein 2
	[897]		O14744	4	4	6.6	1.96	1.4e-05	6	6	12.9	1.56	8.8e-05	3	3	5	0.55	0.0022	5	5	8.8	2.15	7.3e-06	72684.5	HUMAN	SwissProt	Protein arginine N-methyltransferase 5
	[898]		Q9NVD7											2	2	5.9	0.93	0.00077	4	4	11.8	2.62	4.3e-06	42244.1	HUMAN	SwissProt	Alpha-parvin
	[899]		Q9HB71	2	2	9.2	1.58	0.00012	4	4	21.9	1.44	0.0004	3	3	17.1	0.71	0.0034	6	6	30.7	1.75	0.00013	26210.2	HUMAN	SwissProt	Calcyclin-binding protein
	[900]		Q969X6											4	4	7.6	2.31	8.6e-05	5	5	8.6	2.44	5.6e-06	76890.9	HUMAN	SwissProt	U3 small nucleolar RNA-associated protein 4 homolog
	[901]		Q9NP97	2	2	29.2	3.34	5e-07	2	2	29.2	4.58	5.5e-08	1	1	16.7	3.53	7.9e-07	2	2	29.2	4.39	7.5e-08	10921.7	HUMAN	SwissProt	Dynein light chain roadblock-type 1
	[902]		P10599	2	2	21	2.12	5.2e-05	4	4	43.8	2.58	1.1e-05	2	2	22.9	1.97	9.8e-06	3	3	35.2	2.17	1.2e-05	11737.6	HUMAN	SwissProt	Thioredoxin
	[903]		Q8NBS9	2	2	5.8	1.33	8.1e-05	3	3	9.7	1.9	3.7e-05	3	3	9.7	1.18	0.00021	7	8	20.6	1.71	2.1e-05	47629.3	HUMAN	SwissProt	Thioredoxin domain-containing protein 5
	[904]		P11532	4	4	1.3	1.68	0.00012						5	5	1.9	2.22	3.6e-05	1	1	0.4	1.18	0.00011	426753	HUMAN	SwissProt	Dystrophin
	[905]		P46778	2	3	16.2	4.44	7.8e-08	1	2	9.4	2.67	1.2e-05	2	3	16.2	0.75	0.0016	2	2	16.2	4.76	2e-08	18565	HUMAN	SwissProt	60S ribosomal protein L21
	[906]		P33316																5	5	22.6	2.23	3.7e-06	26563.5	HUMAN	SwissProt	Deoxyuridine 5'-triphosphate nucleotidohydrolase, mitochondrial
	[907]		P61604	2	2	25.5	1.89	5.3e-05	4	5	43.1	2.86	3.7e-06	3	4	35.3	1.81	9.3e-05	4	5	42.2	2.56	4.4e-06	10931.8	HUMAN	SwissProt	10 kDa heat shock protein, mitochondrial
	[908]		P28288	6	6	9.7	2.23	7.6e-06						4	4	6.5	1.13	0.0018	3	4	4.7	2.64	5.7e-06	75476.6	HUMAN	SwissProt	ATP-binding cassette sub-family D member 3
	[909]		P13073	5	5	30.8	1.44	2.1e-05	3	3	20.1	1.69	1.6e-05	5	5	23.7	2.16	2.7e-05	5	6	32.5	1.22	9.7e-05	19576.9	HUMAN	SwissProt	Cytochrome c oxidase subunit 4 isoform 1, mitochondrial
	[910]		Q86TG7											5	5	7.9	2.06	3.8e-05	4	4	5.9	1.1	0.00053	80173.6	HUMAN	SwissProt	Retrotransposon-derived protein PEG10
	[911]		P46779	2	2	16.1	0.9	0.0023	5	5	35	0.94	0.0014	3	3	21.2	0.2	0.0041	6	6	40.9	1.62	0.00023	15747.6	HUMAN	SwissProt	60S ribosomal protein L28
	[912]		Q06323	4	5	21.7	0.81	0.00064	5	6	25.3	0.72	0.0013	5	5	21.7	1.88	8.3e-05	3	3	11.2	3.45	1.7e-06	28723.3	HUMAN	SwissProt	Proteasome activator complex subunit 1
	[913]		Q9NVV4											9	9	15.1	1.44	9.8e-05	7	7	15.6	1.64	0.00023	66172.3	HUMAN	SwissProt	Poly(A) RNA polymerase, mitochondrial
	[914]		O75717	2	2	2	0.97	0.00093						8	8	6.8	1.3	0.00038	3	3	2.9	1.31	3.1e-05	125968	HUMAN	SwissProt	WD repeat and HMG-box DNA-binding protein 1
	[915]		Q8N122											3	3	2.5	0.76	0.0019	5	5	4	2.14	1.6e-05	149039	HUMAN	SwissProt	Regulatory-associated protein of mTOR
	[916]		Q9H4A3	3	3	1.4	1.11	0.0021						4	4	2	2.72	2.6e-06	5	5	2.4	1.76	0.0002	250796	HUMAN	SwissProt	Serine/threonine-protein kinase WNK1
	[917]		P20290																3	4	35	3.49	1.4e-07	22168.1	HUMAN	SwissProt	Transcription factor BTF3
	[918]		Q15056											3	3	10.5	0.89	0.00036	4	4	18.1	2.23	2.2e-05	27385.3	HUMAN	SwissProt	Eukaryotic translation initiation factor 4H
	[919]		Q9NPQ8											3	3	7.5	2.84	1.8e-06	4	4	7.5	2.85	3.2e-06	59710.1	HUMAN	SwissProt	Synembryn-A
	[920]		Q9UNQ2											5	5	18.2	2.06	7.3e-05	7	7	31.3	1.29	0.00098	35236.7	HUMAN	SwissProt	Probable dimethyladenosine transferase
	[921]		O14639	5	5	8.9	1.91	2.3e-05	4	4	6.4	1.48	0.00019						1	1	1.4	0.32	0.0048	87688.4	HUMAN	SwissProt	Actin-binding LIM protein 1
	[922]		P40429	4	4	17.7	2.49	3.1e-05	5	5	22.7	1.94	5.5e-05	4	4	16.7	1.11	0.0014	3	4	11.8	2.65	3e-05	23577.4	HUMAN	SwissProt	60S ribosomal protein L13a
	[923]		P62495						1	1	3.2	0.54	0.0015						7	7	18.1	1.48	7.8e-05	49031.3	HUMAN	SwissProt	Eukaryotic peptide chain release factor subunit 1
	[924]		Q14247	2	2	4.2	2.53	6.7e-06	4	4	8.4	1.95	0.00011	8	8	15.6	1.32	0.00011	3	3	6.7	2.72	1.3e-05	61586.6	HUMAN	SwissProt	Src substrate cortactin
	[925]		Q9NRZ9	3	3	4.3	0.39	0.0037						8	8	10	1.55	2.4e-05	7	7	8.9	0.65	0.0017	97074.8	HUMAN	SwissProt	Lymphoid-specific helicase
	[926]		O00487	4	4	13.5	2.41	0.00013	4	4	13.9	1.54	3.2e-05	1	1	4.2	1.66	5.2e-05	2	2	9.4	0.86	0.00089	34577.4	HUMAN	SwissProt	26S proteasome non-ATPase regulatory subunit 14
	[927]		P09661	1	1	5.5	3.48	8e-07	2	2	6.7	0.97	0.0012						4	4	20	2.69	5.9e-06	28415.8	HUMAN	SwissProt	U2 small nuclear ribonucleoprotein A'
	[928]		Q9BZK7	1	1	3.1	2.98	9.5e-06						3	3	7.6	3.03	2.7e-06	1	1	3.1	3.91	7.5e-07	55595.4	HUMAN	SwissProt	F-box-like/WD repeat-containing protein TBL1XR1
	[929]		P61923	3	3	22.6	3.09	1.5e-06	2	2	16.4	3.47	8.3e-08						2	2	16.4	2.33	2.9e-06	20198.4	HUMAN	SwissProt	Coatomer subunit zeta-1
	[930]		Q68E01											2	2	1.7	0.18	0.0053	6	6	6.7	2	1.9e-05	118071	HUMAN	SwissProt	Integrator complex subunit 3
	[931]		O60716	2	2	3.6	1.1	0.00012	3	3	4.6	1.77	1.4e-05	6	6	6.7	1.67	0.0001	5	5	5.4	0.94	0.00013	108171	HUMAN	SwissProt	Catenin delta-1
	[932]		Q9UL25	1	1	7.1	3.9	3.4e-07											2	2	11.6	4.4	8.1e-08	24347.8	HUMAN	SwissProt	Ras-related protein Rab-21
	[933]		P60468	3	3	38.5	1.86	1.8e-05	1	1	16.7	1.07	6.8e-05	2	2	28.1	2.91	7.2e-08	3	3	38.5	3.1	2.1e-07	9974.5	HUMAN	SwissProt	Protein transport protein Sec61 subunit beta
	[934]		O75844	3	3	6.3	1.35	0.00071	3	3	6.1	0.49	0.0034	4	4	8.4	2.44	9e-06	2	2	4	1.05	0.0004	54813.4	HUMAN	SwissProt	CAAX prenyl protease 1 homolog
	[935]		Q15019	2	2	6.9	2.89	1.5e-05	3	3	13	2.96	4.6e-06	1	1	3.3	0.47	0.0055	2	2	8	1.92	2.4e-05	41487.8	HUMAN	SwissProt	Septin-2
	[936]		P49821	2	2	4.1	0.34	0.0026	3	3	7.1	3.46	2e-07	1	2	2.2	1.42	0.0003	1	1	2.2	1.46	0.00032	50817.5	HUMAN	SwissProt	NADH dehydrogenase [ubiquinone] flavoprotein 1, mitochondrial
	[937]		P42677	3	4	38.1	3.05	3.6e-06	2	3	22.6	0.7	0.0021	5	6	39.3	1.5	0.00012	4	6	39.3	2.05	0.00011	9461.2	HUMAN	SwissProt	40S ribosomal protein S27
	[937-1]	2	Q71UM5	2	2	25	3.05	3.6e-06						6	7	40.5	1.4	0.00012	3	4	26.2	2.05	0.00011	9477.3	HUMAN	SwissProt	40S ribosomal protein S27-like
	[938]		O15164											4	4	4	2.68	1e-06	2	2	2.2	0.93	0.00038	116832	HUMAN	SwissProt	Transcription intermediary factor 1-alpha
	[938-1]	7	Q9UPN9	1	1	1.2	1.81	7.7e-05	1	1	1.2	1.17	0.00041	6	6	6.7	0.71	0.0011	4	4	3.8	2.03	0.00013	122534	HUMAN	SwissProt	E3 ubiquitin-protein ligase TRIM33
	[939]		P13667											2	2	3.6	0.37	0.0028	5	5	10.2	1.87	5.3e-05	72933.1	HUMAN	SwissProt	Protein disulfide-isomerase A4
	[940]		Q9BT22																3	3	7.8	3.77	2.1e-08	52518.6	HUMAN	SwissProt	Chitobiosyldiphosphodolichol beta-mannosyltransferase
	[941]		P58546	1	1	9.3	1.17	0.00035	2	2	23.7	4.18	2.3e-07											12894.9	HUMAN	SwissProt	Myotrophin
	[942]		Q9UJK0											2	2	8.7	4.53	3.1e-09						33596.2	HUMAN	SwissProt	Ribosome biogenesis protein TSR3 homolog
	[943]		P08758						2	2	5.3	1.49	0.00031	2	2	5.3	1.02	0.001	8	8	25	1.55	7.9e-05	35937.1	HUMAN	SwissProt	Annexin A5
	[944]		P62995	2	2	9	1.96	3.1e-05	2	2	9	2.64	9.5e-06	2	2	9	2.53	1.4e-05	4	4	17	2.36	1.8e-05	33665.9	HUMAN	SwissProt	Transformer-2 protein homolog beta
	[944-1]	2	Q13595						1	1	5	1.28	3.6e-05						3	3	11.3	1.17	0.00014	32688.9	HUMAN	SwissProt	Transformer-2 protein homolog alpha
	[945]		Q9NR50	1	1	4.6	0.45	0.0038	3	3	8.8	0.68	0.00094	5	5	13.7	2.17	7.2e-06	6	6	15.3	1.51	0.00017	50240.8	HUMAN	SwissProt	Translation initiation factor eIF-2B subunit gamma
	[946]		Q99470											4	4	24.6	0.37	0.0039	4	4	25.6	2.7	5.8e-06	23026	HUMAN	SwissProt	Stromal cell-derived factor 2
	[947]		P48556	3	3	7.7	0.31	0.0076	3	3	7.4	0.73	0.0024	4	4	12	0.25	0.0081	4	6	12.3	2.83	2.2e-06	39612.2	HUMAN	SwissProt	26S proteasome non-ATPase regulatory subunit 8
	[948]		P62316	2	2	16.9	1.14	0.00024	3	3	33.1	2.3	4.5e-05	5	5	49.2	1.1	0.0015	4	4	40.7	2.15	7.5e-05	13527	HUMAN	SwissProt	Small nuclear ribonucleoprotein Sm D2
	[949]		P53611	2	2	4.8	0.55	0.0078						4	4	11.5	2.24	2.2e-05	5	5	14.8	2.1	1.5e-05	36924.7	HUMAN	SwissProt	Geranylgeranyl transferase type-2 subunit beta
	[950]		P30044						3	3	18.7	1.5	0.00011	2	2	8.9	1.17	9.9e-05	5	6	29	2.23	3.3e-06	22086.6	HUMAN	SwissProt	Peroxiredoxin-5, mitochondrial
	[951]		Q5H9R7						2	2	2.7	0.54	0.0025	4	4	4.1	1.24	0.0004	7	7	7.9	1.21	0.0025	97670	HUMAN	SwissProt	Serine/threonine-protein phosphatase 6 regulatory subunit 3
	[952]		P53701	2	2	6.3	1.34	0.00017	3	3	11.9	3.04	2.3e-06											30601.9	HUMAN	SwissProt	Cytochrome c-type heme lyase
	[953]		P62306	3	3	24.4	2.76	2.9e-06	3	3	24.4	2.92	5.8e-07	3	3	24.4	2.17	2.8e-06	2	2	24.4	0.64	0.00023	9725.3	HUMAN	SwissProt	Small nuclear ribonucleoprotein F
	[954]		O75306	2	2	6.7	2.81	5.8e-07	3	3	8	2.63	9e-06	4	6	9.9	2.14	3.2e-05	6	6	17.3	1.6	9.4e-05	52546.1	HUMAN	SwissProt	NADH dehydrogenase [ubiquinone] iron-sulfur protein 2, mitochondrial
	[955]		Q8NF37	2	2	3.7	0.76	0.0007	1	1	2.2	1.14	7.1e-05	4	4	7.5	2.27	1.4e-05						59151.9	HUMAN	SwissProt	Lysophosphatidylcholine acyltransferase 1
	[956]		Q9NZN4											4	4	7.4	0.55	0.0028	7	7	13.1	1.57	0.00011	61161.9	HUMAN	SwissProt	EH domain-containing protein 2
	[834-1, 956-1]	3	Q9H4M9																4	4	7.9	1.13	0.00027	60627.4	HUMAN	SwissProt	EH domain-containing protein 1
	[834-2, 956-2]	2	Q9NZN3																3	3	5.4	1.13	0.00027	60887.6	HUMAN	SwissProt	EH domain-containing protein 3
	[957]		Q9UJS0						2	2	3.1	1.74	2e-05	6	6	9.2	1.64	3.9e-05	6	6	9.3	1.51	0.00038	74176.2	HUMAN	SwissProt	Calcium-binding mitochondrial carrier protein Aralar2
	[958]		O14981						2	2	1.1	0.57	0.0044	6	6	3.7	0.67	0.00095	5	6	3.5	1.8	4.8e-05	206889	HUMAN	SwissProt	TATA-binding protein-associated factor 172
	[959]		Q9UKN8											6	6	7.3	0.77	0.003	5	5	6.6	1.77	0.00036	91983.2	HUMAN	SwissProt	General transcription factor 3C polypeptide 4
	[960]		Q13247	4	5	10.8	2.34	2.6e-06	6	8	16.6	1.57	9.7e-05	2	2	6.1	1.6	5.7e-05	5	5	14.2	1.88	8.6e-05	39587.1	HUMAN	SwissProt	Serine/arginine-rich splicing factor 6
	[960-1]	4	Q13243	2	2	7.7	0.61	0.00042	4	4	16.5	1.54	0.00016											31264.1	HUMAN	SwissProt	Serine/arginine-rich splicing factor 5
	[961]		Q13085	4	4	1.7	1.09	0.00017	4	4	1.9	1.34	0.00011	4	4	1.4	0.5	0.0012	6	6	3.4	1.57	6.1e-05	265556	HUMAN	SwissProt	Acetyl-CoA carboxylase 1
	[962]		P60866	3	5	20.2	2.61	1.2e-05	3	6	20.2	2.06	3e-05	3	4	20.2	2.24	0.0001	3	4	20.2	1.42	0.00029	13372.8	HUMAN	SwissProt	40S ribosomal protein S20
	[963]		Q92896	3	3	2.4	1.73	4.5e-06	5	6	4.6	2.21	2.4e-06	3	3	2.9	2.14	4.8e-06	4	4	3.4	1.39	2.4e-05	134553	HUMAN	SwissProt	Golgi apparatus protein 1
	[964]		Q9NZ45	2	2	25.9	1.06	0.00081	3	4	34.3	2.64	3.3e-05	3	3	31.5	3.07	2.4e-06	2	3	25.9	3.01	1.6e-05	12199.2	HUMAN	SwissProt	CDGSH iron-sulfur domain-containing protein 1
	[965]		Q8WVM8						2	3	5.5	4.15	9e-08											72380.5	HUMAN	SwissProt	Sec1 family domain-containing protein 1
	[966]		P21964	2	2	8.9	0.8	0.00082	3	3	12.2	2.52	2.2e-05	4	5	21	1.63	0.00013	4	5	28	2.49	5e-06	30037.3	HUMAN	SwissProt	Catechol O-methyltransferase
	[967]		P60953	3	4	16.8	1.04	0.00042	2	2	11	2	1.7e-05	4	4	22.5	0.93	0.0027	6	6	29.3	1.49	0.00025	21258.8	HUMAN	SwissProt	Cell division control protein 42 homolog
	[967-1]	2	P84095											3	3	17.3	1.94	2.1e-05						21308.7	HUMAN	SwissProt	Rho-related GTP-binding protein RhoG
	[967-2]	3	P63000											3	3	18.2	1.57	0.00013	2	2	12	1.6	5e-05	21450.3	HUMAN	SwissProt	Ras-related C3 botulinum toxin substrate 1
	[968]		Q9BSJ2																4	4	4.7	2.32	5.6e-06	102535	HUMAN	SwissProt	Gamma-tubulin complex component 2
	[969]		O75351	1	1	2.7	0.56	0.0029	2	2	4.5	0.69	0.0026						7	7	22.1	1.76	1.7e-05	49302.5	HUMAN	SwissProt	Vacuolar protein sorting-associated protein 4B
	[969-1]	6	Q9UN37	1	1	2.7	0.56	0.0029	2	2	4.6	0.69	0.0026	5	5	13.7	0.63	0.0017	5	5	12.1	0.69	0.0037	48898.3	HUMAN	SwissProt	Vacuolar protein sorting-associated protein 4A
	[970]		P48739											4	5	16.2	2.04	4.9e-05						31540.3	HUMAN	SwissProt	Phosphatidylinositol transfer protein beta isoform
	[971]		Q13425											3	3	6.3	0.65	0.0032	4	4	8.5	1.92	0.0008	57950.1	HUMAN	SwissProt	Beta-2-syntrophin
	[972]		O60313	2	2	2.7	0.34	0.0025	2	2	2.7	0.61	0.0015	7	7	7.8	0.44	0.0026	4	4	4.6	2.14	4.5e-05	111632	HUMAN	SwissProt	Dynamin-like 120 kDa protein, mitochondrial
	[973]		P61073	1	1	3.4	1.88	2.5e-05	1	1	3.4	1.96	9.8e-06	3	3	11.1	2.69	1.6e-06	2	3	8.8	2.57	2.9e-06	39745.9	HUMAN	SwissProt	C-X-C chemokine receptor type 4
	[974]		Q99707											6	6	4.8	1.43	0.00016	3	3	2.8	1.47	0.00035	140528	HUMAN	SwissProt	Methionine synthase
	[975]		P20674	2	2	16	1.22	0.00018	3	3	27.3	2.13	1e-05						3	3	26.7	2.8	3.7e-06	16762.3	HUMAN	SwissProt	Cytochrome c oxidase subunit 5A, mitochondrial
	[976]		P25787	2	2	10.3	0.69	0.0002	4	4	25.6	1.72	0.00011	2	3	11.1	3.15	1.3e-06	3	4	11.1	1.33	0.00028	25898.8	HUMAN	SwissProt	Proteasome subunit alpha type-2
	[977]		P09429						1	1	7	0.5	0.0016						4	6	28.4	2.43	5.4e-06	24894	HUMAN	SwissProt	High mobility group protein B1
	[978]		Q9Y617																8	9	26.8	1.46	4.6e-05	40423	HUMAN	SwissProt	Phosphoserine aminotransferase
	[979]		P19388	2	2	11	0.86	0.0011	2	2	11	0.53	0.0023	3	3	15.2	0.57	0.0021	2	3	21	3.37	4.5e-07	24551.4	HUMAN	SwissProt	DNA-directed RNA polymerases I, II, and III subunit RPABC1
	[980]		Q9NRW3											2	4	16.3	2.89	2.8e-06	3	4	24.7	2.62	2.2e-05	22826.1	HUMAN	SwissProt	DNA dC->dU-editing enzyme APOBEC-3C
	[981]		P62070	3	3	19.1	2.48	1.3e-05	2	2	13.7	1.99	9.3e-05	2	2	11.3	1.82	9.8e-05						23399.8	HUMAN	SwissProt	Ras-related protein R-Ras2
	[982]		Q9NX40	2	2	7.3	1.09	0.00012	3	3	12.7	2.92	1.2e-06	2	2	8.6	3.47	2e-07	1	2	5.3	1.88	5.3e-05	27626.4	HUMAN	SwissProt	OCIA domain-containing protein 1
	[983]		Q9NXE4											2	2	2.7	0.53	0.0016	6	6	8	1.46	0.00024	97810.8	HUMAN	SwissProt	Sphingomyelin phosphodiesterase 4
	[984]		Q9NZ01	3	4	10.1	0.78	0.001						4	5	13.6	1.81	0.00031	5	6	15.3	1.53	0.00079	36034.7	HUMAN	SwissProt	Very-long-chain enoyl-CoA reductase
	[985]		P43487	2	2	10.9	0.75	0.0009	4	5	32.8	1.21	0.00067	3	3	22.4	0.18	0.0084	3	4	22.4	2.28	7.6e-05	23310.3	HUMAN	SwissProt	Ran-specific GTPase-activating protein
	[986]		P40925	1	1	3	1.06	0.00067											4	4	16.2	2.19	0.00013	36426.4	HUMAN	SwissProt	Malate dehydrogenase, cytoplasmic
	[987]		P07919	3	4	38.5	2.05	4.9e-06	4	5	46.2	1.59	3.6e-05	4	5	46.2	1.42	7.1e-05	3	4	36.3	2.96	1.3e-06	10738.9	HUMAN	SwissProt	Cytochrome b-c1 complex subunit 6, mitochondrial
	[988]		P30049	2	2	13.7	3.09	2.7e-06	2	2	13.7	3.94	1.7e-06	1	1	8.3	2.75	5.8e-06	1	1	8.3	2.82	1.4e-05	17490.1	HUMAN	SwissProt	ATP synthase subunit delta, mitochondrial
	[989]		Q1KMD3	5	5	7.2	0.81	0.00072	4	4	7.6	2.24	9.2e-06						2	2	2.8	0.53	0.0017	85105.4	HUMAN	SwissProt	Heterogeneous nuclear ribonucleoprotein U-like protein 2
	[990]		Q9H4A4						2	2	4.2	0.94	0.00025	7	7	12.9	1	0.00046	4	4	6.6	2.21	9.5e-06	72596.4	HUMAN	SwissProt	Aminopeptidase B
	[991]		P53007	3	3	10	1.13	0.00093	2	2	7.4	1.95	3.1e-05	3	3	10.3	2.52	2.1e-05	6	9	19	1.22	0.0003	34013	HUMAN	SwissProt	Tricarboxylate transport protein, mitochondrial
	[992]		Q9UBI6	2	2	34.7	2.25	8e-05	2	2	34.7	1.28	0.0016	2	2	34.7	1.63	0.00011	3	4	56.9	2.47	1.8e-05	8006.3	HUMAN	SwissProt	Guanine nucleotide-binding protein G(I)/G(S)/G(O) subunit gamma-12
	[993]		A3KMH1											7	7	4.1	0.91	0.00035	7	7	5	1.5	5.4e-05	214826	HUMAN	SwissProt	von Willebrand factor A domain-containing protein 8
	[994]		Q9UHV9											4	4	33.1	1.86	0.00017	4	4	35.1	1.97	4.3e-05	16648	HUMAN	SwissProt	Prefoldin subunit 2
	[995]		P51858						3	3	22.5	3.34	7.1e-08						4	4	22.5	1.66	1.8e-05	26788.5	HUMAN	SwissProt	Hepatoma-derived growth factor
	[995-1]	3	O75475																4	4	7.7	0.52	0.0011	60103.7	HUMAN	SwissProt	PC4 and SFRS1-interacting protein
	[996]		Q13123	3	3	5.4	1.48	2.6e-05	3	3	5.4	2.09	3.2e-06	8	8	18.5	1.37	0.00014	6	7	12.4	1.64	1.4e-05	65602.8	HUMAN	SwissProt	Protein Red
	[997]		Q12792	1	1	4	3.75	3.5e-07	2	2	7.7	3.51	6e-07						1	1	4	2.6	3.2e-06	40283	HUMAN	SwissProt	Twinfilin-1
	[998]		P62273	2	3	33.9	3.87	6.8e-08	2	2	33.9	2.75	5.7e-07	2	2	33.9	1.81	2.1e-05	1	1	21.4	3.05	5.6e-07	6676.8	HUMAN	SwissProt	40S ribosomal protein S29
	[999]		O60762	1	1	4.2	1.18	0.00027	1	1	4.2	2.11	2.8e-05	1	1	4.2	1.02	0.00051	4	4	17.3	2.3	2.5e-05	29634.5	HUMAN	SwissProt	Dolichol-phosphate mannosyltransferase subunit 1
	[1000]		Q8WU90											3	3	8.2	2.56	8.5e-06	1	1	3.3	1.59	0.00018	48602.9	HUMAN	SwissProt	Zinc finger CCCH domain-containing protein 15
	[1001]		O95361											4	4	9	2.11	4.5e-05	4	4	8.2	1.94	5.6e-05	63955.7	HUMAN	SwissProt	Tripartite motif-containing protein 16
	[1002]		Q15427	2	2	5.9	4.01	7.6e-08	1	1	3.3	2.96	1.6e-06	1	1	5.7	1.79	4.3e-05	2	2	9	2.37	3.1e-06	44386.1	HUMAN	SwissProt	Splicing factor 3B subunit 4
	[1003]		Q9P2I0											9	9	13.4	1.08	0.00032	4	4	6.6	1.83	0.00025	88487.5	HUMAN	SwissProt	Cleavage and polyadenylation specificity factor subunit 2
	[1004]		P62266	5	5	30.1	2.15	4.9e-06	4	5	21.7	2.27	6.8e-06	4	4	28.7	1.79	1.6e-05	3	3	23.1	1.99	2.2e-05	15807.7	HUMAN	SwissProt	40S ribosomal protein S23
	[1005]		P32754																7	8	19.3	1.49	8.6e-05	44934.7	HUMAN	SwissProt	4-hydroxyphenylpyruvate dioxygenase
	[1006]		Q9Y3B7											3	3	21.9	2.37	5.7e-05	3	3	19.8	0.16	0.0065	20683.4	HUMAN	SwissProt	39S ribosomal protein L11, mitochondrial
	[1007]		P62854	3	3	29.6	0.9	0.0016	4	6	29.6	2.43	4.3e-06	2	2	16.5	0.86	0.00087	3	4	29.6	2.04	5e-05	13015.5	HUMAN	SwissProt	40S ribosomal protein S26
	[1008]		P60900	5	5	20.3	1.18	0.00084	4	4	16.3	0.83	0.00098	5	5	24	1.48	0.00026	5	5	19.5	0.77	0.0024	27399.7	HUMAN	SwissProt	Proteasome subunit alpha type-6
	[1009]		Q9Y3E5	1	1	7.8	4.31	1.6e-07	1	2	7.8	1.53	6e-05	2	2	20.7	3.44	2.6e-07	4	4	34.6	1.89	3e-05	19193.7	HUMAN	SwissProt	Peptidyl-tRNA hydrolase 2, mitochondrial
	[1010]		Q96BD0											5	5	9.3	1.67	5.2e-05						77194.1	HUMAN	SwissProt	Solute carrier organic anion transporter family member 4A1
	[1011]		Q9H974											3	3	11.3	2.65	5.2e-06	2	2	6	0.53	0.007	46713.2	HUMAN	SwissProt	Queuine tRNA-ribosyltransferase accessory subunit 2
	[1012]		Q15185	3	3	24.4	1.39	9.7e-05	2	2	18.8	0.64	0.0038	2	2	13.8	0.9	0.0008	3	3	25.6	3.5	2.3e-08	18697.6	HUMAN	SwissProt	Prostaglandin E synthase 3
	[1013]		Q9ULR0											2	2	9.5	3.7	8.6e-07						32992.5	HUMAN	SwissProt	Pre-mRNA-splicing factor ISY1 homolog
	[1014]		O00560	2	2	10.4	3.39	1.4e-07																32444.7	HUMAN	SwissProt	Syntenin-1
	[1015]		Q16698											2	2	6.9	3.56	2.4e-06	5	6	18.8	1.07	0.0037	36068	HUMAN	SwissProt	2,4-dienoyl-CoA reductase, mitochondrial
	[1016]		Q14254	1	2	3	0.54	0.0021	3	3	8.2	0.81	0.0011	1	1	2.6	0.58	0.0034	5	6	13.6	2.12	7.1e-06	47064.6	HUMAN	SwissProt	Flotillin-2
	[1017]		Q14671											6	6	5.1	0.49	0.0021	7	7	6.7	1.45	5.5e-05	126474	HUMAN	SwissProt	Pumilio homolog 1
	[1018]		P61289	2	2	9.8	3.46	4.5e-07	2	2	10.6	3.78	3.2e-07	3	3	14.6	1.72	0.00015	1	1	5.9	2.88	7.6e-06	29506.3	HUMAN	SwissProt	Proteasome activator complex subunit 3
	[1019]		Q9UHD9	1	1	2.6	2.74	3.5e-07	2	2	5	2.67	9.4e-07	2	2	4.2	3.8	3.4e-08	2	2	4.8	1.37	9.4e-05	65696.7	HUMAN	SwissProt	Ubiquilin-2
	[1019-1]	2	Q9UMX0						1	1	2.5	1.53	0.00025	3	3	6.6	1.17	0.00014	3	3	7.3	1.37	9.4e-05	62519.5	HUMAN	SwissProt	Ubiquilin-1
	[1019-2]	2	Q9NRR5											2	2	4.3	0.62	0.0013	3	3	6.7	1.37	9.4e-05	63853.5	HUMAN	SwissProt	Ubiquilin-4
	[1020]		P26447	3	4	27.7	0.48	0.0034	2	2	19.8	0.46	0.002						3	4	27.7	2.34	4.9e-05	11728.6	HUMAN	SwissProt	Protein S100-A4
	[1021]		Q5VT66																2	2	6.5	3.85	2.8e-08	37499.7	HUMAN	SwissProt	Mitochondrial amidoxime-reducing component 1
	[1021-1]	1	Q969Z3	1	1	2.7	0.69	0.0013											1	1	4.5	3.85	2.8e-08	38023.7	HUMAN	SwissProt	Mitochondrial amidoxime reducing component 2
	[1022]		Q15031											7	7	7.8	1.1	0.00045	5	6	5.9	1.02	0.00039	101977	HUMAN	SwissProt	Probable leucine--tRNA ligase, mitochondrial
	[1023]		P54727						3	3	8.3	2.6	1.4e-05	1	1	3.2	2.34	5.9e-05	4	4	10	1.43	0.00019	43171.5	HUMAN	SwissProt	UV excision repair protein RAD23 homolog B
	[1024]		Q5BKZ1	3	3	5.3	0.63	0.0007	4	4	8.9	2.8	1.3e-07	4	5	6.9	1.39	8.2e-05	3	3	5.5	1.08	0.00023	65654.4	HUMAN	SwissProt	DBIRD complex subunit ZNF326
	[1025]		O15427	3	3	8.6	2.28	1e-05	3	3	8.6	2.48	2.5e-05	2	2	4.5	0.64	0.0016	3	3	6.2	0.46	0.0031	49469.9	HUMAN	SwissProt	Monocarboxylate transporter 4
	[1026]		Q9Y679											3	3	8.8	1.22	0.00036	4	5	11.7	1.8	0.00011	45787.3	HUMAN	SwissProt	Ancient ubiquitous protein 1
	[1027]		P07741																3	3	21.1	2.57	2.9e-06	19607.9	HUMAN	SwissProt	Adenine phosphoribosyltransferase
	[1028]		P51610											5	5	2.7	1.48	8e-05	3	3	1.9	0.56	0.0009	208734	HUMAN	SwissProt	Host cell factor 1
	[1029]		Q8NBN7											4	4	14.2	1.86	1.4e-05	3	3	9.7	1.04	0.00013	35932.5	HUMAN	SwissProt	Retinol dehydrogenase 13
	[1030]		Q9BQA1	3	3	12.3	1.46	4.6e-05	2	2	8.8	2.4	2.6e-06	3	3	12.3	2.11	0.00013	2	2	8.8	1.45	0.00013	36724.7	HUMAN	SwissProt	Methylosome protein 50
	[1031]		Q9NWU2											3	3	15.4	2.68	5.3e-06	2	2	10.5	1.44	7.5e-05	26748.8	HUMAN	SwissProt	Glucose-induced degradation protein 8 homolog
	[1032]		P61353	3	3	30.1	2.11	1.5e-05	3	4	30.1	2.27	2.2e-05	4	4	36	1.39	0.00031	3	3	30.1	1.82	1.6e-05	15797.9	HUMAN	SwissProt	60S ribosomal protein L27
	[1033]		Q9Y5S9	3	3	20.7	1.79	2.7e-05	2	2	26.4	2.87	8.1e-07						1	1	15.5	1.27	7.5e-05	19889.2	HUMAN	SwissProt	RNA-binding protein 8A
	[1034]		Q8IZ73											7	7	15.6	1.35	0.00014	3	3	7.3	0.36	0.0021	61312	HUMAN	SwissProt	RNA pseudouridylate synthase domain-containing protein 2
	[1035]		Q9NZM1	5	5	2.8	0.83	0.00063	7	7	3.9	1.16	0.00048	3	3	1.5	1.18	0.00043						234711	HUMAN	SwissProt	Myoferlin
	[1036]		Q8N7H5	3	3	7	1.25	0.00044	2	2	5.1	2.05	6.2e-05	4	4	9.4	1.25	0.0002	4	4	9.4	1.87	8.5e-05	59976.2	HUMAN	SwissProt	RNA polymerase II-associated factor 1 homolog
	[1037]		P04150	2	2	3.5	1.6	0.0003						3	3	4.9	2.4	6.6e-06	2	2	3.1	0.89	0.0011	85660.1	HUMAN	SwissProt	Glucocorticoid receptor
	[1038]		Q9BVC4											4	4	14.4	2.33	2.7e-06	2	2	7.7	0.53	0.00083	35876.5	HUMAN	SwissProt	Target of rapamycin complex subunit LST8
	[1039]		O00505	1	1	2.7	1.53	0.00048						3	3	6.7	2.32	3.5e-05	3	3	6	0.69	0.0016	57811.4	HUMAN	SwissProt	Importin subunit alpha-4
	[1039-1]	1	O00629	1	1	2.7	1.53	0.00048						2	2	4.2	2.32	3.5e-05						57887.2	HUMAN	SwissProt	Importin subunit alpha-3
	[1040]		Q9H845											5	5	8.7	1.54	0.00036	4	4	7.2	1.51	0.00012	68760.9	HUMAN	SwissProt	Acyl-CoA dehydrogenase family member 9, mitochondrial
	[1041]		P04632						2	2	8.6	0.88	0.00053	2	2	9.3	2.6	1.4e-05	4	4	16.8	1.8	5.1e-05	28316	HUMAN	SwissProt	Calpain small subunit 1
	[1042]		P14209	2	3	13	3.35	2.6e-06	2	2	13	3.02	1.8e-06	2	2	13	2.94	5.8e-06	2	2	13	2.63	1.2e-05	18848	HUMAN	SwissProt	CD99 antigen
	[1043]		Q01844						1	1	2.1	1.56	5.7e-05	1	1	2.1	1.38	0.00021	2	2	5.8	3.04	1.5e-06	68478.8	HUMAN	SwissProt	RNA-binding protein EWS
	[1044]		P35658	2	2	1.1	0.66	0.00018	3	3	1.9	0.47	0.0021	4	5	2.4	2.14	2.3e-06	6	6	3.7	1.61	3.6e-05	213621	HUMAN	SwissProt	Nuclear pore complex protein Nup214
	[1045]		Q9HDC9	3	3	8.9	0.7	0.001											5	5	14.9	1.93	7.4e-06	46480.8	HUMAN	SwissProt	Adipocyte plasma membrane-associated protein
	[1046]		P62851	2	2	15.2	1.29	0.0006	4	4	24	1.48	0.0017	2	2	15.2	1.4	0.00047	4	4	29.6	0.67	0.0025	13742.2	HUMAN	SwissProt	40S ribosomal protein S25
	[1047]		Q86TI2											4	4	5.3	1.6	0.00014	5	5	6.1	1.58	0.00011	98264.2	HUMAN	SwissProt	Dipeptidyl peptidase 9
	[1048]		Q96T51											4	4	6.8	1.57	0.00027	3	3	4.7	0.85	0.00054	79818.6	HUMAN	SwissProt	RUN and FYVE domain-containing protein 1
	[1049]		P05455						3	3	9.3	2.46	3.2e-06	2	2	4.4	0.66	0.00053	4	4	8.6	1.25	0.0004	46837.4	HUMAN	SwissProt	Lupus La protein
	[1050]		O96019						1	1	2.3	1.04	0.0002	5	5	12.8	1.42	0.00071	4	4	12.1	1.09	0.00068	47461.4	HUMAN	SwissProt	Actin-like protein 6A
	[1051]		P20645	3	5	11.9	2.36	3.7e-06	2	3	9	2.28	2.7e-06											30993.6	HUMAN	SwissProt	Cation-dependent mannose-6-phosphate receptor
	[1052]		O60232											2	2	12.6	3.53	2e-07	3	3	27.6	0.74	0.00034	21474.5	HUMAN	SwissProt	Sjoegren syndrome/scleroderma autoantigen 1
	[1053]		Q08AG7											2	2	32.9	1.9	0.00021	2	2	32.9	2.89	2.8e-06	8478.8	HUMAN	SwissProt	Mitotic-spindle organizing protein 1
	[1054]		P37198	3	3	7.9	1.13	0.00088	5	5	14.6	1.36	0.00012	5	7	14.6	1.36	0.00032	2	2	4.6	0.71	0.0067	53255.4	HUMAN	SwissProt	Nuclear pore glycoprotein p62
	[1055]		Q9H6F5	2	2	11.1	1.28	0.0003	3	4	14.2	2.35	2.2e-05											40235.9	HUMAN	SwissProt	Coiled-coil domain-containing protein 86
	[1056]		P13693						1	1	7.6	1.05	0.00063	1	1	7.6	0.74	0.0013	3	4	43	1.99	7e-05	19595.5	HUMAN	SwissProt	Translationally-controlled tumor protein
	[1057]		P53999						3	3	26.8	0.57	0.0046	3	3	23.6	0.63	0.0023	5	5	33.9	1.26	0.0016	14395.5	HUMAN	SwissProt	Activated RNA polymerase II transcriptional coactivator p15
	[1058]		Q92990											2	2	3.5	0.99	0.00017	3	3	5.2	1.89	0.00038	68208.9	HUMAN	SwissProt	Glomulin
	[1059]		Q3MHD2	1	1	4.6	0.44	0.004	2	2	13.8	0.8	0.0015	3	3	23.6	1.11	0.00041	3	3	23.6	2.16	1.8e-05	21700.9	HUMAN	SwissProt	Protein LSM12 homolog
	[1060]		Q8TDN6	3	4	13.9	1.76	0.00021	4	4	17.6	1.48	0.00081	3	3	8.2	0.54	0.0011	4	4	14.7	0.84	0.00072	41401.7	HUMAN	SwissProt	Ribosome biogenesis protein BRX1 homolog
	[1061]		Q9GZZ9											4	4	13.6	1.51	0.00019	2	2	9.4	2.86	1.2e-06	44863.5	HUMAN	SwissProt	Ubiquitin-like modifier-activating enzyme 5
	[1062]		Q9H2H9	2	2	3.9	0.93	0.00044	1	1	1.8	0.89	0.0021	3	3	6	1.42	0.00056	4	4	7.6	1.99	6.8e-05	54048.1	HUMAN	SwissProt	Sodium-coupled neutral amino acid transporter 1
	[1063]		P49790	3	3	2.4	1.37	0.00015	2	2	2.6	0.75	0.00044	5	5	3.8	2.4	1.1e-06						153940	HUMAN	SwissProt	Nuclear pore complex protein Nup153
	[1064]		Q14980	6	6	3.4	0.8	0.00071	5	5	3.1	1.23	0.00053											238261	HUMAN	SwissProt	Nuclear mitotic apparatus protein 1
	[1065]		Q96CS3	3	3	5.8	1.04	0.0022	1	1	2	0.35	0.0072	5	5	11.9	1.51	0.0002	4	4	11.9	1.62	9.2e-05	52623.9	HUMAN	SwissProt	FAS-associated factor 2
	[1066]		Q96ME1											4	4	5.2	1.81	5.6e-05	3	3	4	0.82	0.0015	88342.2	HUMAN	SwissProt	F-box/LRR-repeat protein 18
	[1067]		Q9Y316	1	1	4.7	0.58	0.0049						4	4	13.8	2.5	1.5e-06	4	4	18.9	1.05	0.00057	33733.5	HUMAN	SwissProt	Protein MEMO1
	[1068]		Q9BV38	3	3	8.1	2.41	3.4e-05	2	2	3.9	0.77	0.0059											47405.7	HUMAN	SwissProt	WD repeat-containing protein 18
	[1069]		Q96IX5	1	1	27.6	4.38	2.5e-07	1	1	27.6	4.25	1.1e-07	1	1	27.6	3.38	3.2e-06	2	2	44.8	2.66	2.4e-06	6457.6	HUMAN	SwissProt	Up-regulated during skeletal muscle growth protein 5
	[1070]		Q8N766																2	2	2.2	3.03	7.6e-06	111760	HUMAN	SwissProt	ER membrane protein complex subunit 1
	[1071]		O15027	2	2	1	0.45	0.00086	2	2	0.9	1	0.00019	4	4	1.9	2.12	2e-06						251896	HUMAN	SwissProt	Protein transport protein Sec16A
	[1072]		Q9UI10											4	4	9.8	1.84	6.1e-05	2	2	4	1.77	8.4e-05	57557.7	HUMAN	SwissProt	Translation initiation factor eIF-2B subunit delta
	[1073]		Q9NZ32											3	4	8.6	2.6	3.1e-06						46307.4	HUMAN	SwissProt	Actin-related protein 10
	[1074]		Q9Y3D9	2	2	10.5	0.66	0.0013	1	1	5.3	1.01	0.0021	1	1	5.3	0.88	0.0016	3	3	15.8	1.92	0.0007	21770.8	HUMAN	SwissProt	28S ribosomal protein S23, mitochondrial
	[1075]		O75607																3	3	26.4	2.85	9.5e-07	19343.9	HUMAN	SwissProt	Nucleoplasmin-3
	[1076]		O76021	4	5	8	1.8	7e-05	2	2	4.7	0.26	0.0042	4	4	8.6	0.43	0.0026	6	6	12.2	1.54	4.7e-05	54973	HUMAN	SwissProt	Ribosomal L1 domain-containing protein 1
	[1077]		P42771	2	3	18.6	1.89	1.4e-05	2	2	18.6	1.65	6.8e-05	2	3	18.6	2.73	5.3e-06	2	3	18.6	2.82	3.3e-06	16532.8	HUMAN	SwissProt	Cyclin-dependent kinase inhibitor 2A
	[1078]		Q16795						2	3	6.1	0.62	0.0027	5	5	14.6	1.47	0.00017	4	4	14.3	1.12	0.00011	42509.9	HUMAN	SwissProt	NADH dehydrogenase [ubiquinone] 1 alpha subcomplex subunit 9, mitochondrial
	[1079]		Q9NYB0	2	2	11.5	3.17	4.1e-07	2	2	9	2.92	1.7e-06											44260.3	HUMAN	SwissProt	Telomeric repeat-binding factor 2-interacting protein 1
	[1080]		Q96RE7											4	4	8.2	1.69	0.00024						57258.8	HUMAN	SwissProt	Nucleus accumbens-associated protein 1
	[1081]		P56182	4	4	11.1	1.69	0.00018	2	2	4.6	0.68	0.00079											52839.7	HUMAN	SwissProt	Ribosomal RNA processing protein 1 homolog A
	[1082]		P18206																6	6	6.1	1.3	0.00021	123800	HUMAN	SwissProt	Vinculin
	[1083]		P04003						4	5	7.7	1.78	0.00016	2	2	4.2	0.88	0.00095	2	2	4.2	1.64	3.9e-05	67033.9	HUMAN	SwissProt	C4b-binding protein alpha chain
	[1084]		Q96ER9	2	2	5.6	0.92	0.0026	2	4	7.5	3.01	1.2e-06											45811.7	HUMAN	SwissProt	Coiled-coil domain-containing protein 51
	[1085]		Q15046											3	4	5.4	1.49	0.00012	7	7	15.2	0.95	0.00078	68048.7	HUMAN	SwissProt	Lysine--tRNA ligase
	[1086]		P10909						1	1	2.4	0.83	0.0013	2	2	6.2	3.38	1.2e-07	2	2	6.5	1.37	4.4e-05	52495.1	HUMAN	SwissProt	Clusterin
	[1087]		Q15011											2	2	6.6	2.55	0.00013	1	1	3.3	1.76	0.00018	43720.3	HUMAN	SwissProt	Homocysteine-responsive endoplasmic reticulum-resident ubiquitin-like domain member 1 protein
	[1088]		O00330	2	2	3.8	0.48	0.002						3	3	6.4	2.14	2.1e-05	6	6	14.4	0.47	0.0032	54122.8	HUMAN	SwissProt	Pyruvate dehydrogenase protein X component, mitochondrial
	[1089]		Q9Y3B3	4	4	22.8	1.38	4.5e-05	3	4	15.6	1.79	7.9e-05	2	2	12.9	1.75	9.9e-05	4	4	24.1	1.29	0.00022	25171.8	HUMAN	SwissProt	Transmembrane emp24 domain-containing protein 7
	[1090]		P61803	2	2	20.4	2.06	1e-05	2	2	19.5	2.46	0.00012	2	2	20.4	2.11	0.0001	3	3	29.2	1.76	0.0015	12496.8	HUMAN	SwissProt	Dolichyl-diphosphooligosaccharide--protein glycosyltransferase subunit DAD1
	[1091]		Q01546	4	4	4.5	1.13	0.00026	2	2	2.8	0.91	0.00058	3	4	4.2	1.94	0.00027	1	1	1.7	1.16	0.00046	65841.3	HUMAN	SwissProt	Keratin, type II cytoskeletal 2 oral
	[65-8, 1091-1]	2	Q5XKE5	3	3	5.6	0.92	0.00093	2	2	3.6	1.5	0.00025	3	3	5	1.94	0.00027	3	3	5.6	1.16	0.00046	57836.1	HUMAN	SwissProt	Keratin, type II cytoskeletal 79
	[1091-2]	1	P12035	3	3	3.2	1.13	0.00026	1	1	1.4	0.4	0.0036	3	3	4.6	1.94	0.00027	1	1	1.8	1.16	0.00046	64417.5	HUMAN	SwissProt	Keratin, type II cytoskeletal 3
	[1091-3]	1	O95678	1	1	2	0.92	0.00093						3	3	4.9	1.94	0.00027	2	2	3.6	1.16	0.00046	59560.9	HUMAN	SwissProt	Keratin, type II cytoskeletal 75
	[65-9, 1091-4]	1	P19013	2	2	3.7	1.4	0.00074	2	2	3.7	2.23	3.7e-05	3	4	5.1	0.61	0.00076	1	1	2.1	1.79	0.00015	57285.7	HUMAN	SwissProt	Keratin, type II cytoskeletal 4
	[65-11, 1091-5]	1	Q7Z794	1	1	2.1	1.95	0.00016	1	1	2.1	2.05	0.00024	2	2	3.3	1.86	4.5e-05	1	1	2.1	1.74	0.00033	61901.9	HUMAN	SwissProt	Keratin, type II cytoskeletal 1b
	[1092]		P61421																5	5	22.2	1.29	0.0006	40329.5	HUMAN	SwissProt	V-type proton ATPase subunit d 1
	[1093]		P13995						1	1	3.1	0.36	0.0057	3	3	10	2.38	1.3e-05	3	3	13.1	1.62	5.1e-05	37895.4	HUMAN	SwissProt	Bifunctional methylenetetrahydrofolate dehydrogenase/cyclohydrolase, mitochondrial
	[1094]		Q12979											5	6	6.6	1.35	0.00044	3	3	4.5	1.94	1.8e-05	97598.7	HUMAN	SwissProt	Active breakpoint cluster region-related protein
	[1095]		Q8IUR0											6	6	27.1	1.18	0.00035	2	2	10.1	1.73	4.8e-05	20783.2	HUMAN	SwissProt	Trafficking protein particle complex subunit 5
	[1096]		P49257						3	3	6.1	2.28	1.8e-05											57549.4	HUMAN	SwissProt	Protein ERGIC-53
	[1097]		O43251											4	4	11	1.52	6.3e-05	3	3	9	2.03	1.2e-05	41374.1	HUMAN	SwissProt	RNA binding protein fox-1 homolog 2
	[1098]		Q92785											2	2	6.4	3.07	1e-06						44155.9	HUMAN	SwissProt	Zinc finger protein ubi-d4
	[1099]		P42126																3	3	11.9	2.45	3.6e-06	32816.3	HUMAN	SwissProt	Enoyl-CoA delta isomerase 1, mitochondrial
	[1100]		Q09472											3	3	1.2	2.18	2.1e-05						264163	HUMAN	SwissProt	Histone acetyltransferase p300
	[1101]		Q8WXI9	1	1	1.9	1.98	0.00012	1	2	1.9	2.02	0.00022	4	4	8.3	1.5	0.00041	3	3	5.7	1.84	2.5e-05	65261.3	HUMAN	SwissProt	Transcriptional repressor p66-beta
	[1101-1]	2	Q86YP4	1	1	1.7	1.98	0.00012	2	3	3.8	2.02	0.00022	2	2	3.8	1.5	0.00041	1	1	1.7	0.95	0.0016	68063.3	HUMAN	SwissProt	Transcriptional repressor p66-alpha
	[1102]		P61158						1	1	3.3	1.38	0.00022	1	1	3.3	2.95	1.9e-06	3	3	11.5	2.37	9.8e-06	47371.6	HUMAN	SwissProt	Actin-related protein 3
	[1103]		P62277	2	2	13.9	0.9	0.00065	3	3	20.5	1.85	0.00017	3	3	20.5	1.19	0.00042	3	5	24.5	0.42	0.002	17222.4	HUMAN	SwissProt	40S ribosomal protein S13
	[1104]		P30043																4	4	25.7	1.43	0.00027	22119.5	HUMAN	SwissProt	Flavin reductase (NADPH)
	[1105]		Q8NBU5											3	3	8.9	1.92	5.4e-05	3	3	9.4	2.47	1.1e-05	40744.4	HUMAN	SwissProt	ATPase family AAA domain-containing protein 1
	[1106]		P13861	1	1	3	1.23	8.3e-05	2	2	6.4	2.99	5.4e-07	2	2	5.2	1.16	0.00024	2	2	5.4	0.6	0.0013	45518.8	HUMAN	SwissProt	cAMP-dependent protein kinase type II-alpha regulatory subunit
	[1107]		P52815	2	2	11.6	0.12	0.0073	4	4	16.2	0.9	0.00064						4	5	16.2	2	3e-05	21348.4	HUMAN	SwissProt	39S ribosomal protein L12, mitochondrial
	[1108]		Q5TAQ9											5	5	8.9	1.32	0.00054	2	2	3.2	1.26	4.4e-05	66852.8	HUMAN	SwissProt	DDB1- and CUL4-associated factor 8
	[1109]		P47914	2	2	14.5	2.77	3.2e-06	2	2	14.5	2.01	2.2e-05	2	2	14.5	1.04	0.00025	2	2	14.5	3.02	2.1e-06	17752.2	HUMAN	SwissProt	60S ribosomal protein L29
	[1110]		Q9BUB7											3	3	12.3	1.43	0.00016	3	3	12.3	1.7	9.5e-05	28969.6	HUMAN	SwissProt	Transmembrane protein 70, mitochondrial
	[1111]		Q9Y285											4	4	9.8	1.11	0.0003	4	5	8.7	1.51	0.00028	57564.1	HUMAN	SwissProt	Phenylalanine--tRNA ligase alpha subunit
	[1112]		P54577																7	7	14.4	1.05	0.00073	59144	HUMAN	SwissProt	Tyrosine--tRNA ligase, cytoplasmic
	[1113]		O15212											1	1	9.3	1.9	2.6e-05	2	2	18.6	2.81	1.3e-05	14582.8	HUMAN	SwissProt	Prefoldin subunit 6
	[1114]		Q9Y4R8																3	3	4.8	1.92	6.9e-05	91747.8	HUMAN	SwissProt	Telomere length regulation protein TEL2 homolog
	[1115]		P49458	3	3	37.2	1.92	2.9e-05	3	3	37.2	1.92	1.9e-05	3	3	37.2	1.01	0.00069	2	2	23.3	2.08	5.6e-05	10111.8	HUMAN	SwissProt	Signal recognition particle 9 kDa protein
	[1116]		Q9NTX5											3	3	11.4	1.01	0.00054	4	4	14.7	1.89	4.7e-05	33698.3	HUMAN	SwissProt	Ethylmalonyl-CoA decarboxylase
	[1117]		P12268	2	2	5.8	1.77	0.00016	4	4	9.5	1.83	8.6e-05						2	2	3.7	1	0.0028	55805.5	HUMAN	SwissProt	Inosine-5'-monophosphate dehydrogenase 2
	[1118]		Q06265						3	3	9.1	2.22	7.1e-06						1	1	2.3	0.7	0.0024	48949.5	HUMAN	SwissProt	Exosome complex component RRP45
	[1119]		Q14690											6	6	3.1	1.12	0.00022	6	7	3	1.01	0.00042	208702	HUMAN	SwissProt	Protein RRP5 homolog
	[1120]		P13674						2	2	4.5	0.71	0.0006	2	2	4.5	0.77	0.00028	4	4	9.4	2.16	9.4e-06	61049.8	HUMAN	SwissProt	Prolyl 4-hydroxylase subunit alpha-1
	[1121]		Q96S59	1	1	1.6	1.52	0.00013	1	1	1.6	1.67	0.00014	3	3	5.5	0.84	0.0015	3	3	5.5	2.08	3.1e-05	77848	HUMAN	SwissProt	Ran-binding protein 9
	[1122]		Q2TAY7																3	3	6.6	1.84	0.00031	57544.4	HUMAN	SwissProt	WD40 repeat-containing protein SMU1
	[1123]		P00492	1	1	5.5	2.14	6.2e-06	3	3	16.5	2.32	1.6e-06											24579.6	HUMAN	SwissProt	Hypoxanthine-guanine phosphoribosyltransferase
	[1124]		P56537	1	1	7.3	0.59	0.0011	3	3	18.8	2.19	6e-06						2	2	13.1	1.84	1e-05	26599.3	HUMAN	SwissProt	Eukaryotic translation initiation factor 6
	[1125]		P62314	2	4	26.9	2.75	2.4e-05	3	4	37.8	1.55	0.00014	2	3	20.2	1.98	7.7e-05	1	1	9.2	1.63	6.5e-05	13281.7	HUMAN	SwissProt	Small nuclear ribonucleoprotein Sm D1
	[1126]		P17931						4	5	21.2	0.99	0.0015						4	4	21.2	1.48	0.00015	26152.5	HUMAN	SwissProt	Galectin-3
	[1127]		O60610	3	3	2.9	0.89	0.00025	4	4	4.1	1.45	0.00015	1	1	1.2	0.99	0.00014	5	5	4.4	1.18	0.00015	141349	HUMAN	SwissProt	Protein diaphanous homolog 1
	[1128]		Q9BUQ8						3	3	3.8	0.78	0.0011	2	2	2.3	1.18	0.0015	4	4	6	1.5	0.00018	95583.3	HUMAN	SwissProt	Probable ATP-dependent RNA helicase DDX23
	[1129]		Q12888	6	6	3.3	0.75	0.0025	5	5	2.9	1.21	0.00053	2	2	0.8	0.95	0.00012						213576	HUMAN	SwissProt	TP53-binding protein 1
	[1130]		Q53EL6																2	3	4.7	3.14	3e-07	51735.7	HUMAN	SwissProt	Programmed cell death protein 4
	[1131]		P11169	2	3	4	1.94	4e-06	3	4	5.4	1.84	0.00016	2	2	4	0.76	0.0009	3	3	5.8	1.63	2e-05	53924.8	HUMAN	SwissProt	Solute carrier family 2, facilitated glucose transporter member 3
	[1132]		O15031	1	1	0.6	1.1	0.0017						4	4	1.8	1.68	0.00017						205129	HUMAN	SwissProt	Plexin-B2
	[1133]		Q13126																1	2	6.4	4.44	7.4e-08	31236.3	HUMAN	SwissProt	S-methyl-5'-thioadenosine phosphorylase
	[1134]		O75459	2	2	21.2	2.34	1.1e-05	2	2	21.2	2.12	4.2e-05	1	1	8.2	0.9	0.00046	2	2	21.2	2.3	9.8e-06	16150.4	HUMAN	SwissProt	P antigen family member 1
	[1135]		P11279	5	5	10.3	1.12	0.0012	5	5	10.3	1.48	6.7e-05	3	3	6.7	0.7	0.002	2	2	3.8	0.19	0.0054	44882.8	HUMAN	SwissProt	Lysosome-associated membrane glycoprotein 1
	[1136]		Q9P035											2	2	6.9	2.76	2.2e-05	2	2	6.1	0.88	0.0094	43159.9	HUMAN	SwissProt	Very-long-chain (3R)-3-hydroxyacyl-CoA dehydratase 3
	[1137]		P14174	2	2	18.3	1.17	0.00037	2	2	18.3	1.92	6.7e-05	2	2	18.3	1.49	0.0003	3	3	18.3	1.78	7.3e-05	12476.4	HUMAN	SwissProt	Macrophage migration inhibitory factor
	[1138]		P48059											5	5	19.4	1.28	0.00013	3	3	12	1.15	0.00045	37251.8	HUMAN	SwissProt	LIM and senescent cell antigen-like-containing domain protein 1
	[1139]		Q9BW85																2	2	9.9	2.8	2.8e-05	37086.1	HUMAN	SwissProt	Splicing factor YJU2
	[1140]		Q02218	5	5	5	1.22	0.00024	6	6	6.5	0.77	0.0012						1	1	0.9	0.83	0.00093	115936	HUMAN	SwissProt	2-oxoglutarate dehydrogenase, mitochondrial
	[1141]		P49207	5	5	29.9	1.03	0.00075	5	5	29.1	1.24	0.0004						2	2	15.4	0.99	0.0017	13293.1	HUMAN	SwissProt	60S ribosomal protein L34
	[1142]		O75380						3	4	33.1	1.92	1.4e-05	1	1	12.1	0.75	0.00066						13711.7	HUMAN	SwissProt	NADH dehydrogenase [ubiquinone] iron-sulfur protein 6, mitochondrial
	[1143]		Q6P3X3																4	4	4.9	1.44	0.00058	96633.3	HUMAN	SwissProt	Tetratricopeptide repeat protein 27
	[1144]		O14965											6	6	14.1	1.19	0.00019	2	2	5.5	1.49	2.4e-05	45809.7	HUMAN	SwissProt	Aurora kinase A
	[1145]		P18077	3	3	27.3	0.46	0.00069	5	5	38.2	0.66	0.001	3	3	25.5	2.1	7.6e-06	3	3	25.5	0.63	0.0014	12537.8	HUMAN	SwissProt	60S ribosomal protein L35a
	[1146]		O43819											2	2	10.5	2.9	1.3e-06	2	2	9.4	0.94	0.0062	29810.2	HUMAN	SwissProt	Protein SCO2 homolog, mitochondrial
	[1147]		O75436																3	3	11.3	1.97	9.9e-05	38170.2	HUMAN	SwissProt	Vacuolar protein sorting-associated protein 26A
	[1148]		Q9ULX3	3	3	8.3	1.07	0.00018	3	3	6.1	0.89	0.0025	3	4	8.3	1.95	1.4e-05	3	3	8.3	0.76	0.00052	46675.3	HUMAN	SwissProt	RNA-binding protein NOB1
	[1149]		Q96KR1						1	1	1.5	0.8	0.0021	3	3	3.7	1.54	0.0003	1	1	1.2	1.63	0.00027	117013	HUMAN	SwissProt	Zinc finger RNA-binding protein
	[1150]		Q86UK7	1	1	1.3	1.73	0.0002	1	1	1.3	2.85	2.5e-05	2	2	2.8	2.48	8.8e-05	3	3	5	1.88	0.00013	98637.9	HUMAN	SwissProt	E3 ubiquitin-protein ligase ZNF598
	[1151]		Q6P5R6	1	2	9.8	0.94	0.00036	2	2	19.7	0.67	0.0011	2	2	19.7	2.28	2.1e-05	2	3	19.7	1.25	0.00027	14606.6	HUMAN	SwissProt	60S ribosomal protein L22-like 1
	[1152]		O43617	2	2	12.8	2.42	1.4e-05											2	2	11.7	2.43	1.8e-05	20274.3	HUMAN	SwissProt	Trafficking protein particle complex subunit 3
	[1153]		O75340						1	1	6.8	1.76	8.5e-05	1	1	5.2	1.4	0.00016	3	4	17.8	1.74	0.00011	21868.7	HUMAN	SwissProt	Programmed cell death protein 6
	[1154]		P10515	1	1	2.2	1.3	0.00018	3	3	6	0.98	0.00026	3	3	7.1	1.97	6.1e-06	7	7	13	0.56	0.0027	68997.3	HUMAN	SwissProt	Dihydrolipoyllysine-residue acetyltransferase component of pyruvate dehydrogenase complex, mitochondrial
	[1155]		Q92522																2	2	12.7	2.49	2.7e-06	22487.3	HUMAN	SwissProt	Histone H1x
	[1156]		Q9UI12						1	1	1.9	0.6	0.0069	3	3	6	1.18	0.0011	4	4	9.5	1.47	0.00047	55883.6	HUMAN	SwissProt	V-type proton ATPase subunit H
	[1157]		P51572	5	5	12.2	0.71	0.0021	5	5	15.9	1.15	0.0011						2	2	8.1	0.47	0.0059	27991.8	HUMAN	SwissProt	B-cell receptor-associated protein 31
	[1158]		Q92879											2	2	5.3	2.63	9.8e-07	2	2	4.3	2.04	5.1e-05	52063.6	HUMAN	SwissProt	CUGBP Elav-like family member 1
	[1159]		Q9Y3D0											2	3	23.9	2.42	8.1e-06	1	1	13.5	2.04	5.5e-05	17663.2	HUMAN	SwissProt	Cytosolic iron-sulfur assembly component 2B
	[1160]		Q9Y5Q9											3	3	4.9	2.35	1.6e-06	3	3	4.7	0.71	0.0018	101273	HUMAN	SwissProt	General transcription factor 3C polypeptide 3
	[1161]		P30040																4	4	18	1.26	0.00022	28993.7	HUMAN	SwissProt	Endoplasmic reticulum resident protein 29
	[1162]		Q8WUY1						1	1	5.3	1.57	2.7e-05	4	4	20.7	1.56	3.8e-05	4	4	18.3	1.07	0.00012	23865.2	HUMAN	SwissProt	Protein THEM6
	[1163]		Q9BQE5	1	1	3.3	1.81	0.0019	2	2	5.6	1.58	0.00094	4	4	12.5	1.85	2.1e-05	2	2	5.9	0.54	0.003	37092.7	HUMAN	SwissProt	Apolipoprotein L2
	[1164]		Q9BRA2																2	2	19.5	2.89	2.1e-06	13940.9	HUMAN	SwissProt	Thioredoxin domain-containing protein 17
	[1165]		Q96DG6																4	4	18.4	1.42	0.00016	28048.4	HUMAN	SwissProt	Carboxymethylenebutenolidase homolog
	[1166]		P40121																2	2	8	2.93	4e-07	38498.9	HUMAN	SwissProt	Macrophage-capping protein
	[1167]		Q86V81						2	3	8.2	1.19	0.00032						3	3	16.3	2.22	3.7e-06	26888.1	HUMAN	SwissProt	THO complex subunit 4
	[1168]		P00441											1	1	9.1	1.25	0.00012	2	2	13.6	2.57	1.8e-06	15935.9	HUMAN	SwissProt	Superoxide dismutase [Cu-Zn]
	[1169]		Q07812	2	2	12.5	2.48	2.5e-05											1	2	6.8	1.18	0.0015	21184.6	HUMAN	SwissProt	Apoptosis regulator BAX
	[1170]		Q15334						1	1	1.1	3.44	1.5e-08	3	3	3.4	2.31	1.9e-06						115419	HUMAN	SwissProt	Lethal(2) giant larvae protein homolog 1
	[1171]		Q14126	3	3	2.7	0.67	0.0015	4	4	4.2	0.74	0.0012	6	7	6	1.38	6.6e-05	5	5	6.3	1.21	0.00027	122295	HUMAN	SwissProt	Desmoglein-2
	[1172]		Q9Y639	1	1	2.5	1.1	0.002	4	4	14.1	1.25	0.00037	3	3	7.5	1.13	0.0029	1	1	2.5	0.76	0.0058	44387.6	HUMAN	SwissProt	Neuroplastin
	[1173]		Q04760																4	4	23.4	1.37	0.00059	20777.9	HUMAN	SwissProt	Lactoylglutathione lyase
	[1174]		O95081											1	1	2.3	0.64	0.0022	2	2	4.4	2.68	1.4e-05	48963.5	HUMAN	SwissProt	Arf-GAP domain and FG repeat-containing protein 2
	[1175]		P62304						2	2	26.1	0.71	0.0027	1	2	13	1.18	0.00016	2	2	25	2.04	2.9e-05	10803.7	HUMAN	SwissProt	Small nuclear ribonucleoprotein E
	[1176]		Q14019																2	2	12.7	2.7	4e-06	15945.1	HUMAN	SwissProt	Coactosin-like protein
	[1177]		Q9HAV7	2	2	9.7	0.65	0.0012	3	3	16.6	1.57	4.2e-05	2	2	10.1	1.43	0.00076	4	4	22.1	1.16	0.00025	24279.3	HUMAN	SwissProt	GrpE protein homolog 1, mitochondrial
	[1178]		Q6NUK1	1	1	2.1	1.57	5.7e-05	1	1	2.1	0.78	0.00034						3	3	6.5	1.75	0.00022	53354.9	HUMAN	SwissProt	Calcium-binding mitochondrial carrier protein SCaMC-1
	[1179]		Q9Y3D8	2	2	10.5	0.63	0.002						3	3	20.3	0.81	0.00065	4	5	25.6	1.48	0.00019	20061.6	HUMAN	SwissProt	Adenylate kinase isoenzyme 6
	[1180]		Q7L014	2	2	1.8	0.79	0.002	3	3	2.8	1.17	0.00037	3	3	3.2	0.22	0.0071	5	5	5	1.25	0.00035	117363	HUMAN	SwissProt	Probable ATP-dependent RNA helicase DDX46
	[1181]		Q9NX14	1	1	15	0.78	0.0017	1	1	15	1.16	0.0003						2	2	26.1	2.32	7.2e-06	17316.8	HUMAN	SwissProt	NADH dehydrogenase [ubiquinone] 1 beta subcomplex subunit 11, mitochondrial
	[1182]		P56385						3	3	44.9	2.01	1.3e-05						2	2	30.4	1.4	0.00015	7933.3	HUMAN	SwissProt	ATP synthase subunit e, mitochondrial
	[1183]		Q9Y4P3	1	1	2.5	1.68	4.6e-05						3	3	7.4	1.66	0.00011						49798.3	HUMAN	SwissProt	Transducin beta-like protein 2
	[1184]		P49642											8	8	21.2	1.05	0.00024	7	7	21	0.71	0.00091	49902.5	HUMAN	SwissProt	DNA primase small subunit
	[1185]		O15269	1	1	1.9	1.39	5.3e-05						3	3	7.6	1.76	0.00014						52744.4	HUMAN	SwissProt	Serine palmitoyltransferase 1
	[1186]		P19525											2	2	3.8	2.41	3.3e-05	4	4	7.3	1.42	0.00016	62094.8	HUMAN	SwissProt	Interferon-induced, double-stranded RNA-activated protein kinase
	[1187]		P48960	3	3	4.4	1.66	7.3e-05	4	4	5.4	0.49	0.0021											91870.2	HUMAN	SwissProt	CD97 antigen
	[1188]		P37837																3	3	8.6	1.97	2.9e-05	37540.5	HUMAN	SwissProt	Transaldolase
	[1189]		P35268	2	2	18.8	1.67	0.00013	2	2	18.8	2.09	7.6e-06	3	3	23.4	1.75	0.00015	1	1	10.2	3.18	2.7e-06	14787.1	HUMAN	SwissProt	60S ribosomal protein L22
	[1190]		Q9NYY8											4	4	6.5	1.44	0.00026						81463.7	HUMAN	SwissProt	FAST kinase domain-containing protein 2, mitochondrial
	[1191]		Q3LXA3	3	3	5.9	1.45	0.00037	3	3	7.5	0.99	0.0017	2	2	3.5	1.47	0.00049						58947.7	HUMAN	SwissProt	Triokinase/FMN cyclase
	[1192]		P18031	3	4	8.7	1	0.00026	4	5	10.8	1.12	0.00026	3	3	8.3	0.72	0.0018	5	5	13.8	1.3	0.00026	49967.3	HUMAN	SwissProt	Tyrosine-protein phosphatase non-receptor type 1
	[1193]		P02795											1	1	19.7	2.27	4.7e-06	2	2	32.8	2.71	3.2e-07	6042.3	HUMAN	SwissProt	Metallothionein-2
	[1194]		P04818																2	2	7.3	2.66	4e-06	35716.3	HUMAN	SwissProt	Thymidylate synthase
	[1195]		Q9Y2Q9	2	2	11.2	0.83	0.00021						2	2	11.2	0.54	0.00039	4	4	24.1	1.38	0.00014	20843	HUMAN	SwissProt	28S ribosomal protein S28, mitochondrial
	[1196]		P05187						4	5	10.5	1.64	0.00012											57954.3	HUMAN	SwissProt	Alkaline phosphatase, placental type
	[1197]		Q9UL46	3	3	12.1	1.79	7.7e-05	2	2	7.1	1.21	0.0023	3	3	12.6	0.49	0.0029	3	4	13	1	0.00026	27401.9	HUMAN	SwissProt	Proteasome activator complex subunit 2
	[1198]		Q15637	1	1	1.6	0.7	0.0013						2	2	3.6	2.4	1e-05	1	1	2	1.2	0.00014	68330.5	HUMAN	SwissProt	Splicing factor 1
	[1199]		Q9UQR1											4	4	4.7	1.2	0.00018	1	1	1.6	1.39	0.00055	88976.9	HUMAN	SwissProt	Zinc finger protein 148
	[1200]		Q96EP5																1	1	3.9	3.74	2e-06	43383.7	HUMAN	SwissProt	DAZ-associated protein 1
	[1201]		P49585	3	3	9.5	1.42	0.00027																41731.4	HUMAN	SwissProt	Choline-phosphate cytidylyltransferase A
	[1202]		Q13405	1	1	8.4	3.72	2.6e-07	1	1	8.4	2.72	9.8e-06						1	1	8.4	0.39	0.0071	19198.2	HUMAN	SwissProt	39S ribosomal protein L49, mitochondrial
	[1203]		Q9Y312																3	3	8.6	2.12	6.3e-06	43472.6	HUMAN	SwissProt	Protein AAR2 homolog
	[1204]		Q8N163	7	7	9.4	0.67	0.0011	3	3	3.1	1.48	6.4e-05	4	4	3.9	1.11	0.00016	3	3	2.9	1.67	7.6e-05	102902	HUMAN	SwissProt	Cell cycle and apoptosis regulator protein 2
	[1205]		Q92552	1	1	3.4	3.69	2.2e-06	1	1	3.4	2.94	1.2e-06						3	3	8.9	1.22	0.00094	47611.8	HUMAN	SwissProt	28S ribosomal protein S27, mitochondrial
	[1206]		Q96A26	1	1	7.1	0.78	0.0025	1	1	7.1	1.62	2e-05	2	3	14.3	2.54	7.6e-06	2	3	18.2	0.85	0.00066	17342.5	HUMAN	SwissProt	Protein FAM162A
	[1207]		O14964											5	5	6.7	0.79	0.0019	5	5	6.9	1	0.0015	86192.8	HUMAN	SwissProt	Hepatocyte growth factor-regulated tyrosine kinase substrate
	[1208]		P09543	2	2	5.5	1.25	6e-05						4	4	10.5	1.46	8.2e-05	5	5	9.5	0.83	0.00056	47579	HUMAN	SwissProt	2',3'-cyclic-nucleotide 3'-phosphodiesterase
	[1209]		Q9NX24	1	1	12.4	2.03	9.2e-06	1	1	11.1	3.66	1.7e-07											17201.2	HUMAN	SwissProt	H/ACA ribonucleoprotein complex subunit 2
	[1210]		O60921											3	3	12.9	1.31	0.00079	3	3	15.4	1.16	0.0004	31691.2	HUMAN	SwissProt	Checkpoint protein HUS1
	[1211]		Q6NUM9											2	2	3.6	2.38	2.5e-06						66820.1	HUMAN	SwissProt	All-trans-retinol 13,14-reductase
	[1212]		P27144											3	4	15.7	1.08	0.00037	3	3	14.8	1.61	2.5e-05	25268.2	HUMAN	SwissProt	Adenylate kinase 4, mitochondrial
	[1213]		Q8N5M9											1	1	6.6	2.07	1.3e-05	2	2	13.1	2.2	8e-06	21125.2	HUMAN	SwissProt	Protein jagunal homolog 1
	[1214]		Q16543	1	1	2.4	0.4	0.0044											4	4	12.7	1.49	0.00013	44468.7	HUMAN	SwissProt	Hsp90 co-chaperone Cdc37
	[1215]		P11166						2	2	5.5	1.37	5.2e-05	2	2	3.9	2.09	3.5e-06	3	3	5.5	1.55	8.6e-05	54084.3	HUMAN	SwissProt	Solute carrier family 2, facilitated glucose transporter member 1
	[1216]		Q9Y3D6																2	2	16.4	1.81	0.00023	16937.8	HUMAN	SwissProt	Mitochondrial fission 1 protein
	[1217]		Q99570											2	2	1.5	2.23	4e-06	3	3	2.3	0.86	0.001	153105	HUMAN	SwissProt	Phosphoinositide 3-kinase regulatory subunit 4
	[1218]		Q13049	1	1	2.3	2.62	1.5e-05	1	1	2.3	3.58	5.4e-07	1	1	2.3	3.18	5.3e-07						71989.2	HUMAN	SwissProt	E3 ubiquitin-protein ligase TRIM32
	[1219]		P52209																3	3	6.6	1.34	0.00025	53140.5	HUMAN	SwissProt	6-phosphogluconate dehydrogenase, decarboxylating
	[1220]		Q96LD4	3	3	6.4	1.48	0.0004																69532.8	HUMAN	SwissProt	E3 ubiquitin-protein ligase TRIM47
	[1221]		P60903	2	3	36.1	1.88	1.9e-05	2	2	36.1	1.68	2.6e-05						2	3	36.1	1.8	7.2e-05	11203.2	HUMAN	SwissProt	Protein S100-A10
	[1222]		P53680											2	3	14.1	1.7	5.1e-05	2	3	15.5	2.52	2.6e-06	17017.9	HUMAN	SwissProt	AP-2 complex subunit sigma
	[1223]		Q9Y6M0	3	3	12.1	1.48	7.4e-05	2	2	9.2	0.35	0.0027	3	3	12.1	1.39	0.00027	3	3	9.9	1.66	0.0002	34884.3	HUMAN	SwissProt	Testisin
	[1224]		Q9GZS1											3	3	8.1	1.54	0.00026	3	3	8.4	1.29	0.0035	47260.6	HUMAN	SwissProt	DNA-directed RNA polymerase I subunit RPA49
	[1225]		Q92734						2	2	6.8	2.23	1.8e-05											43448.3	HUMAN	SwissProt	Protein TFG
	[1226]		P62847	2	2	14.3	2.3	2.5e-05	2	2	14.3	1.17	0.00014	2	3	8.3	1.34	9.2e-05	4	4	23.3	1.34	4.9e-05	15423.3	HUMAN	SwissProt	40S ribosomal protein S24
	[1227]		P41250																5	5	7.3	1.11	0.00033	83166.3	HUMAN	SwissProt	Glycine--tRNA ligase
	[1228]		P50336											4	4	11.5	1.31	0.00012	2	2	6.3	2.06	0.00011	50765.7	HUMAN	SwissProt	Protoporphyrinogen oxidase
	[1229]		Q14C86	3	3	3	0.44	0.0034	3	3	2.2	1.14	0.00041	3	3	2.3	1.4	0.0001	3	3	3	0.75	0.00061	164981	HUMAN	SwissProt	GTPase-activating protein and VPS9 domain-containing protein 1
	[1230]		Q7L5N1											2	2	6.4	1.96	0.00021	1	1	4	1.3	0.00076	36163.8	HUMAN	SwissProt	COP9 signalosome complex subunit 6
	[1231]		P31939																4	4	9.3	1.09	0.00035	64616.4	HUMAN	SwissProt	Bifunctional purine biosynthesis protein PURH
	[1232]		Q9Y6C9	3	3	9.6	0.39	0.0039	2	3	8.9	2	0.00016						4	4	16.2	0.96	0.00072	33331.2	HUMAN	SwissProt	Mitochondrial carrier homolog 2
	[1233]		Q96JM3											5	5	6.5	1.4	6e-05	3	3	3.3	0.54	0.0022	89099.9	HUMAN	SwissProt	Chromosome alignment-maintaining phosphoprotein 1
	[1234]		P30622	4	5	3.3	1.19	0.00024	2	2	1.7	0.35	0.0062											162248	HUMAN	SwissProt	CAP-Gly domain-containing linker protein 1
	[1235]		Q17R31																1	1	5.1	3.37	1.4e-06	30333.3	HUMAN	SwissProt	Putative deoxyribonuclease TATDN3
	[1236]		P04908						3	3	17.7	0.4	0.0083	2	2	27.7	0.68	0.0016	3	8	34.6	1.63	9.7e-05	14135.6	HUMAN	SwissProt	Histone H2A type 1-B/E
	[1236-1]	1	Q16777						3	3	17.8	0.4	0.0083						3	6	34.9	1.33	0.00026	13988.5	HUMAN	SwissProt	Histone H2A type 2-C
	[1236-2]	1	Q6FI13						3	3	17.7	0.4	0.0083						3	6	34.6	1.33	0.00026	14095.6	HUMAN	SwissProt	Histone H2A type 2-A
	[1236-3]	2	P0C0S5						3	3	23.4	0.95	0.00029	2	2	18.8	0.76	0.0023	3	3	25.8	1.08	0.00053	13552.8	HUMAN	SwissProt	Histone H2A.Z
	[1236-4]	2	Q71UI9						3	3	23.4	0.95	0.00029	2	2	18.8	0.76	0.0023	3	3	25.8	1.08	0.00053	13508.8	HUMAN	SwissProt	Histone H2A.V
	[1237]		Q9Y5Q8											6	6	11.2	1.04	0.00045	3	3	6.2	0.72	0.0012	59571.3	HUMAN	SwissProt	General transcription factor 3C polypeptide 5
	[1238]		P36543																2	2	9.7	2.31	1.9e-05	26145.5	HUMAN	SwissProt	V-type proton ATPase subunit E 1
	[1239]		P60604																2	2	22.4	2.09	1.2e-05	18566.5	HUMAN	SwissProt	Ubiquitin-conjugating enzyme E2 G2
	[1240]		P08579	2	2	8	1.6	0.00038	2	2	8.4	0.77	0.00064						3	3	11.6	1.45	0.00043	25486.6	HUMAN	SwissProt	U2 small nuclear ribonucleoprotein B''
	[1240-1]	3	P09012						4	4	18.1	0.83	0.0023											31279.8	HUMAN	SwissProt	U1 small nuclear ribonucleoprotein A
	[1241]		P27816	1	1	1.2	0.55	0.002	4	4	4.9	1.25	0.00024	1	1	1.3	1.3	0.00055						121006	HUMAN	SwissProt	Microtubule-associated protein 4
	[1242]		Q9BQ67											2	2	5.2	1.85	7.3e-05	2	2	6.7	1.25	0.00045	49419.6	HUMAN	SwissProt	Glutamate-rich WD repeat-containing protein 1
	[1243]		Q7Z3U7											3	3	1.7	0.93	0.0016	3	3	2	1.78	1.5e-05	190361	HUMAN	SwissProt	Protein MON2 homolog
	[1244]		P60891																5	5	23	1.28	0.00015	34834.6	HUMAN	SwissProt	Ribose-phosphate pyrophosphokinase 1
	[1244-1]	3	P11908											2	2	8.5	0.28	0.0026	5	5	23.3	1.12	0.00015	34769.4	HUMAN	SwissProt	Ribose-phosphate pyrophosphokinase 2
	[1245]		O00116											2	2	4.4	2.35	6e-06	2	2	4.4	1.92	4.3e-05	72912.5	HUMAN	SwissProt	Alkyldihydroxyacetonephosphate synthase, peroxisomal
	[1246]		Q9BT73											2	2	19.7	1.66	7e-05	3	3	30.3	1.51	6e-05	13104.6	HUMAN	SwissProt	Proteasome assembly chaperone 3
	[1247]		O75208						1	1	6.6	3.3	1e-07											35509.3	HUMAN	SwissProt	Ubiquinone biosynthesis protein COQ9, mitochondrial
	[1248]		Q86U42	2	2	9.2	2.15	7.3e-06											1	1	5.6	1.74	0.00028	32749.3	HUMAN	SwissProt	Polyadenylate-binding protein 2
	[1249]		Q8IY67	1	1	2.1	1.18	0.00096	1	1	2.1	2.07	8.6e-05	2	2	4	1.94	0.00025	1	1	2.1	0.94	0.00095	63877.6	HUMAN	SwissProt	Ribonucleoprotein PTB-binding 1
	[1250]		Q13596	3	3	5.9	1.5	0.00014	3	3	5.9	0.98	0.00037											59070	HUMAN	SwissProt	Sorting nexin-1
	[1251]		Q96JP5						1	1	2.1	3.28	9e-07						1	1	2.1	1.85	4.3e-05	63445.6	HUMAN	SwissProt	E3 ubiquitin-protein ligase ZFP91
	[1252]		P49721	3	3	19.9	1.81	2.5e-05	2	2	12.4	1.63	0.00036	3	3	17.9	1.17	0.00012	2	2	16.9	2.04	2.9e-05	22836.5	HUMAN	SwissProt	Proteasome subunit beta type-2
	[1253]		P78344																3	3	3.1	1.84	4e-05	102363	HUMAN	SwissProt	Eukaryotic translation initiation factor 4 gamma 2
	[1254]		O00186	1	1	2.5	2.76	2.2e-05	5	5	8.8	0.91	0.00022	1	1	1.5	1.07	0.00011	1	1	1.5	0.95	0.00021	67764.9	HUMAN	SwissProt	Syntaxin-binding protein 3
	[1255]		Q7Z4Q2	1	1	1.6	1.53	0.00056						3	3	5.3	0.65	0.0011	3	3	4.7	1.44	0.00025	74583.4	HUMAN	SwissProt	HEAT repeat-containing protein 3
	[1256]		O75964	2	2	19.4	1.98	2.6e-05	3	3	34	1.35	0.00038	2	2	19.4	1.12	0.0014	2	2	19.4	1.8	5.1e-05	11428.6	HUMAN	SwissProt	ATP synthase subunit g, mitochondrial
	[1257]		P13646	2	3	5	1.65	0.00079						3	3	7	0.29	0.0069						49588.6	HUMAN	SwissProt	Keratin, type I cytoskeletal 13
	[249-5, 1257-1]	1	P19012	2	2	4.2	1.65	0.00079						3	3	6.1	0.29	0.0069						49212.1	HUMAN	SwissProt	Keratin, type I cytoskeletal 15
	[1258]		Q9Y2R9	2	2	9.1	0.78	0.0023	2	2	9.1	1.03	0.0013	3	3	14.9	0.49	0.0077	2	2	11.2	1.86	5e-05	28134.3	HUMAN	SwissProt	28S ribosomal protein S7, mitochondrial
	[1259]		P62841	2	3	9	1	0.0016						2	3	27.6	1.78	0.00069	1	2	9	1.95	0.00046	17040.3	HUMAN	SwissProt	40S ribosomal protein S15
	[1260]		Q969X5	3	3	15.2	1.1	0.00031	2	2	11.4	0.77	0.00082						4	5	17.6	1.29	9.1e-05	32592.6	HUMAN	SwissProt	Endoplasmic reticulum-Golgi intermediate compartment protein 1
	[1261]		Q9UHI6	1	1	1.2	0.7	0.0012						3	3	5	0.93	0.00038	6	6	9.7	0.65	0.0016	92241.3	HUMAN	SwissProt	Probable ATP-dependent RNA helicase DDX20
	[1262]		Q13228																2	2	5.7	1.66	0.00014	52391.4	HUMAN	SwissProt	Methanethiol oxidase
	[1263]		Q99805	3	3	5.9	1.37	6.8e-05	2	2	3.3	0.95	0.00019	2	3	3.6	1.24	0.0004						75776.4	HUMAN	SwissProt	Transmembrane 9 superfamily member 2
	[1264]		Q86V21											2	2	3.1	1.71	0.00037	3	3	4.6	0.66	0.00049	75144.9	HUMAN	SwissProt	Acetoacetyl-CoA synthetase
	[1265]		P04062	4	4	7.5	0.92	0.00022	2	2	3	0.41	0.0011	3	3	5.6	0.67	0.001	4	4	10.1	1.34	0.00013	59716.8	HUMAN	SwissProt	Lysosomal acid glucosylceramidase
	[1266]		Q96KP1																2	2	2.4	1.67	9.7e-05	104067	HUMAN	SwissProt	Exocyst complex component 2
	[1267]		P49643																2	2	3.9	1.82	0.00074	58806.5	HUMAN	SwissProt	DNA primase large subunit
	[1268]		P43003	2	2	7.6	1.11	0.00017											2	2	4.6	2.18	7.7e-06	59572.9	HUMAN	SwissProt	Excitatory amino acid transporter 1
	[1269]		O95747	2	2	3.2	0.89	0.0007						2	2	3.8	1.59	0.0011	2	2	3.8	0.82	0.001	58022.7	HUMAN	SwissProt	Serine/threonine-protein kinase OSR1
	[1270]		P55769	2	2	18.8	1.57	0.00057	2	2	15.6	1.52	0.00017											14173.7	HUMAN	SwissProt	NHP2-like protein 1
	[1271]		P56556	1	1	6.2	0.92	0.0029	2	2	14.8	0.69	0.0031						3	3	27.3	1.26	0.00045	15136.7	HUMAN	SwissProt	NADH dehydrogenase [ubiquinone] 1 alpha subcomplex subunit 6
	[1272]		P0DPI2											2	2	9.3	1.8	0.0002						28170.7	HUMAN	SwissProt	Glutamine amidotransferase-like class 1 domain-containing protein 3A, mitochondrial
	[1273]		P14324																4	5	9.8	0.89	0.0017	48275.9	HUMAN	SwissProt	Farnesyl pyrophosphate synthase
	[1274]		Q9UNL2	1	1	7.6	0.69	0.0035						1	1	7.6	2.76	3.9e-06	1	1	7.6	3.11	5.7e-07	21080.7	HUMAN	SwissProt	Translocon-associated protein subunit gamma
	[1275]		P49773																2	2	38.1	1.8	0.00024	13802	HUMAN	SwissProt	Histidine triad nucleotide-binding protein 1
	[1276]		Q99614	3	3	11.3	1.31	5.3e-05	2	2	8.2	0.47	0.0022						4	4	14.7	1.24	0.0001	33526.4	HUMAN	SwissProt	Tetratricopeptide repeat protein 1
	[1277]		P00505																5	5	12.3	1.17	0.0002	47518.1	HUMAN	SwissProt	Aspartate aminotransferase, mitochondrial
	[1278]		Q96EY7	1	1	1.7	0.32	0.0051	2	2	3.6	0.58	0.0019	2	2	3.6	1.73	8.2e-05	3	3	4.6	1.06	0.00053	78550.4	HUMAN	SwissProt	Pentatricopeptide repeat domain-containing protein 3, mitochondrial
	[1279]		Q9ULT8	1	1	0.7	1.19	0.0012	2	2	1.2	1.01	0.00077	2	2	1.3	1.69	9.4e-05						289387	HUMAN	SwissProt	E3 ubiquitin-protein ligase HECTD1
	[1280]		P46977						2	2	2.4	1.42	0.00011	2	2	3.3	1.76	3.8e-05	2	2	2.8	2.01	0.00012	80530.4	HUMAN	SwissProt	Dolichyl-diphosphooligosaccharide--protein glycosyltransferase subunit STT3A
	[1281]		O14745						3	3	12.6	1.35	0.00078						1	1	3.4	1.34	0.0003	38868.7	HUMAN	SwissProt	Na(+)/H(+) exchange regulatory cofactor NHE-RF1
	[1282]		P33897	1	1	1.9	2.71	7.5e-06											2	2	2.7	2.11	3.3e-05	82937.6	HUMAN	SwissProt	ATP-binding cassette sub-family D member 1
	[1283]		Q03519											3	3	3.9	1.24	0.00016	2	2	2.3	1.76	0.0015	75664.5	HUMAN	SwissProt	Antigen peptide transporter 2
	[1284]		Q8WYP5											2	2	0.9	0.92	0.00069	3	3	1.3	1.38	0.00046	252500	HUMAN	SwissProt	Protein ELYS
	[1285]		Q9NW64	2	2	4.8	1.2	4.3e-05	1	1	2.1	1.13	0.00019	5	6	11.9	1.04	9.1e-05	5	6	13.1	1	0.00019	46896	HUMAN	SwissProt	Pre-mRNA-splicing factor RBM22
	[1286]		Q8WWC4						2	2	8.6	0.6	0.0018	3	5	11.7	0.73	0.0016	4	4	15.8	0.9	0.0028	32545	HUMAN	SwissProt	m-AAA protease-interacting protein 1, mitochondrial
	[1287]		Q9UGP8	6	6	8.7	0.81	0.00093																87997.7	HUMAN	SwissProt	Translocation protein SEC63 homolog
	[1288]		P06703											1	2	20	3.03	5.2e-07	1	5	20	2.76	1.3e-06	10179.8	HUMAN	SwissProt	Protein S100-A6
	[1289]		P62308						1	1	15.8	2.85	1.5e-05	1	1	15.8	3.01	4.8e-06	1	1	15.8	2.43	4.4e-05	8496.2	HUMAN	SwissProt	Small nuclear ribonucleoprotein G
	[1290]		P62328											2	3	61.4	1.72	0.00017	4	4	77.3	0.97	0.0011	5052.7	HUMAN	SwissProt	Thymosin beta-4
	[1290-1]	1	P63313	1	1	34.1	2.04	5.8e-05	1	1	34.1	2.42	1.3e-05						2	2	50	1.26	0.00017	5025.7	HUMAN	SwissProt	Thymosin beta-10
	[1291]		Q53GQ0											3	3	11.5	1.37	0.0002	2	2	8	1.1	0.00044	34324.5	HUMAN	SwissProt	Very-long-chain 3-oxoacyl-CoA reductase
	[1292]		Q9H3P7	1	1	2.5	0.91	0.00085						3	4	7.2	1.42	2.9e-05	2	2	4.2	0.55	0.0042	60593.9	HUMAN	SwissProt	Golgi resident protein GCP60
	[1293]		Q6WCQ1	2	2	2.3	1.89	0.00014																116534	HUMAN	SwissProt	Myosin phosphatase Rho-interacting protein
	[1294]		Q8N183	3	4	18.3	1.15	0.00031	3	3	17.8	1.62	1.2e-05	2	2	11.2	0.08	0.01	4	4	27.2	0.71	0.00095	19856.5	HUMAN	SwissProt	NADH dehydrogenase [ubiquinone] 1 alpha subcomplex assembly factor 2
	[1295]		Q15042																2	2	2.3	1.5	0.0001	110525	HUMAN	SwissProt	Rab3 GTPase-activating protein catalytic subunit
	[1296]		Q86UE4						2	2	3.8	1.58	0.00065	2	2	3.8	0.54	0.0086	2	2	3.8	1.88	5.6e-05	63837.4	HUMAN	SwissProt	Protein LYRIC
	[1297]		Q9NSD9																4	4	6.3	0.91	0.0013	66116.2	HUMAN	SwissProt	Phenylalanine--tRNA ligase beta subunit
	[1298]		P29353																1	1	2.6	2.93	6.6e-05	62822.7	HUMAN	SwissProt	SHC-transforming protein 1
	[1299]		Q9NPF0											2	2	7.1	2.3	2e-06						28991.3	HUMAN	SwissProt	CD320 antigen
	[1300]		Q9NVJ2											2	3	17.7	2.12	4.3e-06						21539.2	HUMAN	SwissProt	ADP-ribosylation factor-like protein 8B
	[1301]		O75832	3	4	15	1.3	0.00012	3	4	12.4	0.19	0.0056	5	5	24.8	0.77	0.0025	4	6	21.2	0.69	0.00056	24428.1	HUMAN	SwissProt	26S proteasome non-ATPase regulatory subunit 10
	[1302]		P49756	4	4	5.9	1.21	0.00052	3	3	4.7	0.72	0.00061											100186	HUMAN	SwissProt	RNA-binding protein 25
	[1303]		Q2TAL8											2	2	2.6	0.54	0.004	2	2	2.6	2.1	1.5e-05	86436.4	HUMAN	SwissProt	Glutamine-rich protein 1
	[1304]		P04080											1	1	12.2	0.71	0.00058	2	3	36.7	1.45	5.8e-05	11139.7	HUMAN	SwissProt	Cystatin-B
	[1305]		Q9H4I3						1	1	3.2	1.09	0.00043	2	2	5.9	1.57	0.00012						42321.5	HUMAN	SwissProt	TraB domain-containing protein
	[1306]		Q8IWV8											7	7	3.8	0.59	0.0033	2	2	1.1	0.19	0.0028	200540	HUMAN	SwissProt	E3 ubiquitin-protein ligase UBR2
	[1307]		P63027						1	1	14.7	2.83	9.8e-06											12662.8	HUMAN	SwissProt	Vesicle-associated membrane protein 2
	[1308]		P14854	2	3	22.1	1.6	2.9e-05											2	2	26.7	1.66	4e-05	10192.5	HUMAN	SwissProt	Cytochrome c oxidase subunit 6B1
	[1309]		Q13586											2	2	2.8	1.76	3.7e-05	2	2	3.6	1.1	0.00059	77424	HUMAN	SwissProt	Stromal interaction molecule 1
	[1310]		P33240	1	1	1.9	0.59	0.0069						3	3	5.4	1.28	0.00098						60960.1	HUMAN	SwissProt	Cleavage stimulation factor subunit 2
	[1311]		Q9BQB6	1	1	8	1.78	9.1e-05	1	1	8	2.81	1.1e-05	2	2	12.3	1.23	0.0003						18234.7	HUMAN	SwissProt	Vitamin K epoxide reductase complex subunit 1
	[1312]		Q5QJE6	1	1	1.9	2.81	3.3e-06																84469.7	HUMAN	SwissProt	Deoxynucleotidyltransferase terminal-interacting protein 2
	[1313]		Q15554	2	2	6.5	1.66	7e-05																59594	HUMAN	SwissProt	Telomeric repeat-binding factor 2
	[1314]		O14925											2	2	10	1	0.00065	1	1	8.1	2.8	3.8e-06	21943.4	HUMAN	SwissProt	Mitochondrial import inner membrane translocase subunit Tim23
	[1315]		O43402	5	6	22.4	0.92	0.00065	3	3	12.9	0.4	0.0079											23773.3	HUMAN	SwissProt	ER membrane protein complex subunit 8
	[1316]		P82921											1	1	16.1	2.79	7.8e-06						10688.6	HUMAN	SwissProt	28S ribosomal protein S21, mitochondrial
	[1317]		Q9H6T3																3	3	4.7	1.89	2.2e-06	75719.2	HUMAN	SwissProt	RNA polymerase II-associated protein 3
	[1318]		Q9H0H5	1	1	2.5	2.78	1.1e-05																71027.2	HUMAN	SwissProt	Rac GTPase-activating protein 1
	[1319]		Q9BVC6	2	2	5.3	1.17	0.00022	2	2	5.3	1.85	2.1e-05											26210.2	HUMAN	SwissProt	Transmembrane protein 109
	[1320]		P16298											4	4	6.7	1.11	0.00011						59024.8	HUMAN	SwissProt	Serine/threonine-protein phosphatase 2B catalytic subunit beta isoform
	[1321]		Q15125	3	4	17	1.01	0.0039	2	2	9.6	1.8	6.7e-05	1	2	5.2	1.07	0.00095	1	2	5.2	1.53	0.00026	26353	HUMAN	SwissProt	3-beta-hydroxysteroid-Delta(8),Delta(7)-isomerase
	[1322]		Q32P28	2	2	3.1	1.09	0.00041						2	2	3.4	1.57	0.00065	4	4	5.4	0.81	0.0019	83394.7	HUMAN	SwissProt	Prolyl 3-hydroxylase 1
	[1323]		Q9BQ52											5	5	7.7	0.86	0.001	4	4	6.7	1.03	0.00037	92219.9	HUMAN	SwissProt	Zinc phosphodiesterase ELAC protein 2
	[1324]		Q9P253	2	2	2.5	1.28	6.9e-05						2	2	2.3	1.6	0.00026						110187	HUMAN	SwissProt	Vacuolar protein sorting-associated protein 18 homolog
	[1325]		Q14244											2	2	3.3	1.67	4.1e-05						84052.4	HUMAN	SwissProt	Ensconsin
	[1326]		Q9BVP2	2	2	3.3	1.26	0.0019	1	1	1.8	0.49	0.0028	6	6	13.5	1	0.00026						61993.7	HUMAN	SwissProt	Guanine nucleotide-binding protein-like 3
	[1327]		Q9UBS8	1	1	2.3	1.08	0.0013						4	4	9.5	1.11	0.00076	2	2	4.2	0.72	0.003	53837.9	HUMAN	SwissProt	E3 ubiquitin-protein ligase RNF14
	[1328]		Q15629	1	1	2.9	1.26	0.00031						1	1	2.9	0.76	0.00077	3	3	8.6	1.29	0.00011	43072	HUMAN	SwissProt	Translocating chain-associated membrane protein 1
	[1329]		Q14676																2	2	1.6	1.6	0.00022	226668	HUMAN	SwissProt	Mediator of DNA damage checkpoint protein 1
	[1330]		Q969H8																2	2	13.3	1.87	6.8e-05	18795.4	HUMAN	SwissProt	Myeloid-derived growth factor
	[1331]		Q9UGV2	2	2	6.7	2.1	4.6e-06	1	2	4	2.73	1.4e-06											41409.1	HUMAN	SwissProt	Protein NDRG3
	[1332]		O95182						3	3	34.5	0.96	0.00022											12551.5	HUMAN	SwissProt	NADH dehydrogenase [ubiquinone] 1 alpha subcomplex subunit 7
	[1333]		Q9BVK6	1	1	4.7	1.1	0.0008	2	2	13.2	1.49	0.00062						1	1	4.3	1.26	0.0012	27277.6	HUMAN	SwissProt	Transmembrane emp24 domain-containing protein 9
	[1334]		P38435											3	3	4.5	1.04	0.00044						87561.6	HUMAN	SwissProt	Vitamin K-dependent gamma-carboxylase
	[1335]		Q9P0L0	1	1	4.8	0.79	0.00043	2	2	11.2	1.48	0.00014						2	3	10.8	1.34	0.00017	27893.5	HUMAN	SwissProt	Vesicle-associated membrane protein-associated protein A
	[1336]		Q9P0J7	2	2	5	1.12	0.0001						1	1	2.9	2.69	3.8e-06						41945.8	HUMAN	SwissProt	E3 ubiquitin-protein ligase KCMF1
	[1337]		Q9NVM4																3	3	5.3	1.25	0.00028	78460	HUMAN	SwissProt	Protein arginine N-methyltransferase 7
	[1338]		Q13724						1	1	2.2	1.35	0.00033	2	2	2.4	1.85	8.8e-05	1	1	1.4	0.53	0.0029	91918.3	HUMAN	SwissProt	Mannosyl-oligosaccharide glucosidase
	[1339]		P08574											2	3	6.8	1.56	8.4e-05	1	2	3.7	0.38	0.0038	35422.3	HUMAN	SwissProt	Cytochrome c1, heme protein, mitochondrial
	[1340]		Q86TC9	2	2	1.7	1.29	0.00061						7	7	5.8	0.82	0.0005						145258	HUMAN	SwissProt	Myopalladin
	[1341]		Q9UPN7											3	3	3.2	1.33	0.00017	2	2	2.3	0.2	0.0073	96724.5	HUMAN	SwissProt	Serine/threonine-protein phosphatase 6 regulatory subunit 1
	[1342]		Q9Y5L4											1	1	14.7	2.65	4.4e-05	2	2	25.3	1	0.00017	10500.1	HUMAN	SwissProt	Mitochondrial import inner membrane translocase subunit Tim13
	[1343]		Q4V328	2	2	2.6	1.69	0.00053																96006.3	HUMAN	SwissProt	GRIP1-associated protein 1
	[1344]		Q13232											3	3	20.1	1.59	5.4e-05						19015.2	HUMAN	SwissProt	Nucleoside diphosphate kinase 3
	[1345]		Q8WWM7	2	2	2.6	0.43	0.002	3	4	3.5	1.08	0.00011	2	3	2.5	1.71	2.8e-05						113374	HUMAN	SwissProt	Ataxin-2-like protein
	[1346]		Q9Y2I8											2	2	4.7	2.1	1.5e-06	1	1	3	1.71	0.0002	54665.9	HUMAN	SwissProt	WD repeat-containing protein 37
	[1347]		O60832	1	1	2.5	1.09	0.00021											2	2	6	1.97	8.2e-06	57674.6	HUMAN	SwissProt	H/ACA ribonucleoprotein complex subunit DKC1
	[1348]		Q16763											3	3	17.6	1.07	0.0013	2	3	12.2	1.05	0.00076	23845.5	HUMAN	SwissProt	Ubiquitin-conjugating enzyme E2 S
	[1349]		Q93009	3	3	3	1.12	0.00049	1	1	1.1	0.97	0.0009	2	3	1.5	0.43	0.0033						128303	HUMAN	SwissProt	Ubiquitin carboxyl-terminal hydrolase 7
	[1350]		P35251											2	2	1.9	1.69	3.9e-05						128256	HUMAN	SwissProt	Replication factor C subunit 1
	[1351]		P09960																3	3	5.7	1.08	0.0021	69285.9	HUMAN	SwissProt	Leukotriene A-4 hydrolase
	[1352]		Q12974																2	2	13.2	1.31	0.00028	19127.4	HUMAN	SwissProt	Protein tyrosine phosphatase type IVA 2
	[1353]		O43824											3	3	6.6	1.08	0.00041						56898	HUMAN	SwissProt	Putative GTP-binding protein 6
	[1354]		O43172						4	4	11.3	0.8	0.0018											58449.7	HUMAN	SwissProt	U4/U6 small nuclear ribonucleoprotein Prp4
	[1355]		P51151	1	1	7	2.58	7.9e-06											3	3	20.4	1	0.00055	22837.8	HUMAN	SwissProt	Ras-related protein Rab-9A
	[1356]		O00141											6	6	14.4	0.91	0.0008	2	2	4.2	0.32	0.0039	48942.8	HUMAN	SwissProt	Serine/threonine-protein kinase Sgk1
	[1357]		Q4G176																4	4	7.1	0.93	0.00051	64130.7	HUMAN	SwissProt	Acyl-CoA synthetase family member 3, mitochondrial
	[1358]		Q9H7D7											4	4	5.4	0.72	0.0023	2	2	4.1	1.55	0.00044	72124.6	HUMAN	SwissProt	WD repeat-containing protein 26
	[1359]		Q70E73											6	6	5.7	0.64	0.0025	3	3	2.6	1.47	4.9e-05	135257	HUMAN	SwissProt	Ras-associated and pleckstrin homology domains-containing protein 1
	[1360]		O00469											1	1	1.9	2.54	1.3e-05	2	2	3.5	1.39	0.00018	84686.4	HUMAN	SwissProt	Procollagen-lysine,2-oxoglutarate 5-dioxygenase 2
	[1361]		Q9Y3Y2	1	1	5.2	2.54	2.5e-05	1	1	5.2	2.21	5.2e-05											26396.8	HUMAN	SwissProt	Chromatin target of PRMT1 protein
	[1362]		Q14527											2	3	2.5	1.78	4.4e-05	3	3	3.4	1.07	0.00025	113930	HUMAN	SwissProt	Helicase-like transcription factor
	[1363]		Q9UKK9																3	3	14.2	1.26	0.00038	24327.8	HUMAN	SwissProt	ADP-sugar pyrophosphatase
	[1364]		P35080						2	2	20	1.38	0.0003											15046.4	HUMAN	SwissProt	Profilin-2
	[1365]		Q9UHY1											1	1	2.2	1.01	0.0013	2	2	4.9	1.31	0.00076	59845.2	HUMAN	SwissProt	Nuclear receptor-binding protein
	[1366]		Q9ULA0											4	4	10.5	0.67	0.0015	2	3	4.6	1.34	0.00017	52428.8	HUMAN	SwissProt	Aspartyl aminopeptidase
	[1367]		P23458											3	3	3.2	1.26	0.0007	3	3	2.9	0.82	0.00076	133278	HUMAN	SwissProt	Tyrosine-protein kinase JAK1
	[1368]		O43813	1	1	3	0.9	0.0013	4	4	11.3	0.78	0.00023						3	3	7.8	1.01	0.00074	45283.5	HUMAN	SwissProt	Glutathione S-transferase LANCL1
	[1369]		Q9NRF9	1	1	11.6	1.83	4.7e-05						2	2	19	1.69	9.7e-05						16859.7	HUMAN	SwissProt	DNA polymerase epsilon subunit 3
	[1370]		Q7Z3Y7	2	2	3.9	0.23	0.0048	2	2	3.9	1.48	0.00013	1	1	1.9	0.69	0.0017						50567.8	HUMAN	SwissProt	Keratin, type I cytoskeletal 28
	[1371]		P63151	1	1	2.5	0.68	0.0043	2	2	5.1	1.54	0.00013											51692.5	HUMAN	SwissProt	Serine/threonine-protein phosphatase 2A 55 kDa regulatory subunit B alpha isoform
	[1372]		P08708	2	2	14.1	1.54	0.00026						3	4	23	1.18	0.00065	3	3	15.6	1.23	0.00032	15550.3	HUMAN	SwissProt	40S ribosomal protein S17
	[1373]		P08174						5	6	11.3	0.83	0.00035	2	2	4.7	0.32	0.0039	2	2	5.5	0.71	0.00075	41400.5	HUMAN	SwissProt	Complement decay-accelerating factor
	[1374]		Q15102																2	2	7.4	1.77	1.3e-05	25734.5	HUMAN	SwissProt	Platelet-activating factor acetylhydrolase IB subunit gamma
	[1375]		O76003																4	4	14	0.94	0.001	37432.4	HUMAN	SwissProt	Glutaredoxin-3
	[1376]		Q96K76											1	1	1	1.54	1.9e-05	2	2	1.8	1.28	0.00071	157313	HUMAN	SwissProt	Ubiquitin carboxyl-terminal hydrolase 47
	[1377]		Q9H9J2	2	2	5.1	1.2	0.0002	2	2	6.3	1.55	9.5e-05	1	1	3.3	1.53	0.00029						37535.7	HUMAN	SwissProt	39S ribosomal protein L44, mitochondrial
	[1378]		Q03701																4	4	3.8	0.96	0.00072	120975	HUMAN	SwissProt	CCAAT/enhancer-binding protein zeta
	[1379]		Q9BRS2	1	1	2.1	2.47	1e-06											2	2	4	0.52	0.00098	65583.5	HUMAN	SwissProt	Serine/threonine-protein kinase RIO1
	[1380]		P33552	1	1	11.4	1.31	1.9e-05						2	2	19	2	1.8e-06	2	2	24.1	1.41	6.1e-05	9860.4	HUMAN	SwissProt	Cyclin-dependent kinases regulatory subunit 2
	[1381]		O60341											3	3	3.2	1.14	8.6e-05	2	2	2.3	1.27	0.00028	92903.4	HUMAN	SwissProt	Lysine-specific histone demethylase 1A
	[1382]		Q9NYK5																1	1	4.4	2.45	2.2e-05	38712.2	HUMAN	SwissProt	39S ribosomal protein L39, mitochondrial
	[1383]		Q8TC12											1	1	4.1	1.66	4.7e-05	1	1	4.1	2.44	6.7e-06	35386.5	HUMAN	SwissProt	Retinol dehydrogenase 11
	[1384]		P42766						2	3	18.7	1.53	6.7e-05											14551.6	HUMAN	SwissProt	60S ribosomal protein L35
	[1385]		P05423											3	3	8.5	1	0.0019						44396.2	HUMAN	SwissProt	DNA-directed RNA polymerase III subunit RPC4
	[1386]		P56524											1	1	1	2.4	1.4e-05						119041	HUMAN	SwissProt	Histone deacetylase 4
	[1387]		P82650						2	2	7.5	1.48	0.00021	4	4	11.7	0.66	0.0023						41280.7	HUMAN	SwissProt	28S ribosomal protein S22, mitochondrial
	[1388]		Q8TB03	1	1	3.8	0.57	0.0015						2	2	6.6	0.95	0.00036	2	2	6.6	1.6	4.3e-05	36670.3	HUMAN	SwissProt	Uncharacterized protein CXorf38
	[1389]		Q9NX58																1	1	3.7	2.39	1.4e-05	43615.2	HUMAN	SwissProt	Cell growth-regulating nucleolar protein
	[1390]		Q969Q0	2	2	16	1.17	0.00079	4	4	24.5	0.79	0.0021											12469	HUMAN	SwissProt	60S ribosomal protein L36a-like
	[1391]		O00592	3	4	6.1	0.86	0.00078	4	5	7.3	1	0.00045	1	1	2.2	1.56	7.5e-05	2	2	3.9	0.54	0.0023	58635.7	HUMAN	SwissProt	Podocalyxin
	[1392]		O95218	2	2	8.5	1.11	3e-05	2	2	9.1	1.64	1.3e-05											37404.7	HUMAN	SwissProt	Zinc finger Ran-binding domain-containing protein 2
	[1393]		P78346																3	3	13.8	1.46	1.3e-05	29321.5	HUMAN	SwissProt	Ribonuclease P protein subunit p30
	[1394]		Q9BRJ6	1	1	6.2	2.37	0.00018																22083.5	HUMAN	SwissProt	Uncharacterized protein C7orf50
	[1395]		Q9Y5J7	2	2	30.3	1.32	0.00029	2	2	34.8	0.29	0.0071											10378	HUMAN	SwissProt	Mitochondrial import inner membrane translocase subunit Tim9
	[1396]		Q9NR31											3	3	9.6	0.94	0.0023						22367	HUMAN	SwissProt	GTP-binding protein SAR1a
	[1397]		P50579																2	2	4.8	1.73	2.5e-05	52892	HUMAN	SwissProt	Methionine aminopeptidase 2
	[1398]		O00483											2	2	27.2	0.85	0.001	2	2	27.2	1.61	5.2e-05	9369.9	HUMAN	SwissProt	Cytochrome c oxidase subunit NDUFA4
	[1399]		Q9NQP4	1	1	11.2	2.34	1.2e-05																15314.4	HUMAN	SwissProt	Prefoldin subunit 4
	[1400]		O00165											4	4	14.3	1.04	0.0002	2	2	7.2	1.13	0.00071	31620.8	HUMAN	SwissProt	HCLS1-associated protein X-1
	[1401]		Q9UPN3																3	3	0.4	1	0.0013	838315	HUMAN	SwissProt	Microtubule-actin cross-linking factor 1, isoforms 1/2/3/5
	[1402]		P78417											2	2	8.3	0.76	0.0016	3	4	12.9	0.96	0.00045	27566.1	HUMAN	SwissProt	Glutathione S-transferase omega-1
	[1403]		Q9BUL5											2	2	6.5	1.41	0.00024						43818.6	HUMAN	SwissProt	PHD finger protein 23
	[1404]		Q13555						1	1	2.3	2.2	1.3e-06	1	1	2.3	1.68	5e-05	1	1	2.3	2.31	5.1e-06	62607.8	HUMAN	SwissProt	Calcium/calmodulin-dependent protein kinase type II subunit gamma
	[1405]		Q9NV92	1	1	4.2	2.31	2.2e-05																36390.1	HUMAN	SwissProt	NEDD4 family-interacting protein 2
	[1406]		Q14165	1	1	4.5	1.14	0.00026											2	2	12.3	1.38	0.00028	32234.1	HUMAN	SwissProt	Malectin
	[1407]		Q15287	1	1	4.9	1.48	6.8e-05	1	1	3.9	2.3	8.5e-06	1	1	3.9	0.85	0.00029	2	2	6.9	1.35	3.8e-05	34208.5	HUMAN	SwissProt	RNA-binding protein with serine-rich domain 1
	[1408]		P51808	1	1	14.7	1.45	7.1e-05						1	1	14.7	1.61	4.2e-05	1	1	14.7	2.29	7e-06	13061.8	HUMAN	SwissProt	Dynein light chain Tctex-type 3
	[1409]		Q04726																2	2	3.4	1.7	3.4e-05	83417.4	HUMAN	SwissProt	Transducin-like enhancer protein 3
	[1410]		P28072	3	3	12.1	0.94	0.00046	3	3	13	0.56	0.0019	1	1	4.2	0.47	0.0026	4	4	17.2	0.76	0.0024	25358	HUMAN	SwissProt	Proteasome subunit beta type-6
	[1411]		O15226	5	5	8.1	0.72	0.0025																77673.6	HUMAN	SwissProt	NF-kappa-B-repressing factor
	[1412]		P62318	1	1	16.7	2.25	1.9e-05	1	1	16.7	1.29	0.00029						1	1	16.7	0.4	0.0037	13916.4	HUMAN	SwissProt	Small nuclear ribonucleoprotein Sm D3
	[1413]		P52565																2	2	8.8	1.82	8.1e-06	23207.3	HUMAN	SwissProt	Rho GDP-dissociation inhibitor 1
	[1414]		Q9H5X1											2	2	12.5	0.58	0.00071	3	3	19.4	0.96	0.0026	18355.3	HUMAN	SwissProt	Cytosolic iron-sulfur assembly component 2A
	[1415]		Q03426											3	3	12.9	1.24	0.00029	3	3	10.6	0.61	0.0017	42451.3	HUMAN	SwissProt	Mevalonate kinase
	[1416]		Q9P0T7																1	2	7.1	2.24	7.5e-06	20574.1	HUMAN	SwissProt	Transmembrane protein 9
	[1417]		P04114											2	2	0.4	1.18	0.00096	2	2	0.6	0.23	0.01	515609	HUMAN	SwissProt	Apolipoprotein B-100
	[1418]		Q9Y4X5											3	3	6.5	1.47	1.7e-05	3	3	5.6	1.25	7.6e-05	64118.4	HUMAN	SwissProt	E3 ubiquitin-protein ligase ARIH1
	[1419]		P21359											1	1	0.5	2.23	4.6e-05	1	1	0.5	0.73	0.0015	319375	HUMAN	SwissProt	Neurofibromin
	[1420]		Q9NQ55	1	1	3	2.22	3.8e-05																53194.4	HUMAN	SwissProt	Suppressor of SWI4 1 homolog
	[1421]		P61619											3	4	6.3	1.01	0.00016	2	2	6.5	1.37	9.8e-05	52265.2	HUMAN	SwissProt	Protein transport protein Sec61 subunit alpha isoform 1
	[1422]		Q9NP74											1	1	3.3	2.2	1.6e-06						62758.5	HUMAN	SwissProt	Palmdelphin
	[1423]		Q53FV1																1	1	9.8	2.2	0.00034	17363.6	HUMAN	SwissProt	ORM1-like protein 2
	[1424]		O60443											1	1	2.8	2.19	3.1e-05						54555.4	HUMAN	SwissProt	Gasdermin-E
	[1425]		P29590	2	2	2.3	1.11	0.00044						3	3	3.4	0.63	0.00098	1	1	1.4	1.65	6.3e-05	97551.5	HUMAN	SwissProt	Protein PML
	[1426]		Q6UW68																1	1	6.9	2.19	0.00025	21198	HUMAN	SwissProt	Transmembrane protein 205
	[1427]		O75822																3	3	11.2	0.89	0.003	29062.6	HUMAN	SwissProt	Eukaryotic translation initiation factor 3 subunit J
	[1428]		P16949						2	2	14.1	1.59	7.9e-05	3	3	20.8	0.85	0.00053	3	3	20.8	0.41	0.0035	17302.7	HUMAN	SwissProt	Stathmin
	[1429]		O94888	1	1	2.9	2.18	4.5e-06						1	1	2.9	1.53	4.6e-05						54862.8	HUMAN	SwissProt	UBX domain-containing protein 7
	[1430]		O75367											1	1	2.7	1.46	0.00016	2	2	8.1	1.19	0.001	39617.4	HUMAN	SwissProt	Core histone macro-H2A.1
	[1431]		Q9NVU0											5	5	7.8	0.71	0.00067	3	3	4.7	0.95	0.00063	79898.8	HUMAN	SwissProt	DNA-directed RNA polymerase III subunit RPC5
	[1432]		O43674																1	1	5.8	2.17	4.4e-05	21750.4	HUMAN	SwissProt	NADH dehydrogenase [ubiquinone] 1 beta subcomplex subunit 5, mitochondrial
	[1433]		O94826	3	3	4.3	0.51	0.0014	4	5	5.9	0.71	0.0016	2	2	3.5	0.97	0.00028	2	2	3.3	0.29	0.009	67455.4	HUMAN	SwissProt	Mitochondrial import receptor subunit TOM70
	[1434]		Q13057	2	2	4.6	1.26	0.00089	1	1	2.7	1.2	0.00022	3	3	6.7	0.62	0.0056						62329.4	HUMAN	SwissProt	Bifunctional coenzyme A synthase
	[1435]		Q9H2P0	1	1	1	1.89	0.00012						6	6	5.5	0.65	0.0019	3	3	3.3	0.69	0.0039	123564	HUMAN	SwissProt	Activity-dependent neuroprotector homeobox protein
	[1436]		Q6PJG6											1	1	1.5	1.96	0.0001	2	2	2.6	1.44	0.00022	88119.9	HUMAN	SwissProt	BRCA1-associated ATM activator 1
	[1437]		Q8N5N7											2	2	15.2	1.58	1.9e-05	3	3	27.2	0.84	0.00053	18325.1	HUMAN	SwissProt	39S ribosomal protein L50, mitochondrial
	[1438]		P52435											2	2	12.8	1.27	0.00018						13293.4	HUMAN	SwissProt	DNA-directed RNA polymerase II subunit RPB11-a
	[1439]		P69905	2	2	16.9	0.71	0.00028	3	4	28.2	1.1	0.00026											15257.7	HUMAN	SwissProt	Hemoglobin subunit alpha
	[1440]		Q92542																2	2	2.7	1.54	0.00015	78411.6	HUMAN	SwissProt	Nicastrin
	[1441]		Q70UQ0	3	3	8.3	0.94	0.00066																39309.3	HUMAN	SwissProt	Inhibitor of nuclear factor kappa-B kinase-interacting protein
	[1442]		Q9BUP3	2	2	7.9	0.31	0.0047						5	5	21.1	0.9	0.00072						27049.2	HUMAN	SwissProt	Oxidoreductase HTATIP2
	[1443]		Q92597						1	1	3.6	2.12	1.3e-05											42835.9	HUMAN	SwissProt	Protein NDRG1
	[1444]		O43156											2	2	2.5	1.29	0.0024						122070	HUMAN	SwissProt	TELO2-interacting protein 1 homolog
	[1445]		Q5VZ89											3	3	1.6	1.18	0.00012	1	1	0.6	0.69	0.0011	212712	HUMAN	SwissProt	DENN domain-containing protein 4C
	[1446]		Q96PK6	3	3	7	0.51	0.0025	3	3	6.7	0.98	0.00015	4	4	6.3	0.94	0.00031	2	2	3.1	0.6	0.0011	69492.2	HUMAN	SwissProt	RNA-binding protein 14
	[1447]		Q99459	1	1	1.2	1.5	5.8e-05	2	2	2.2	1.42	0.00018						1	1	1.2	1.55	1.7e-05	92251.4	HUMAN	SwissProt	Cell division cycle 5-like protein
	[1448]		O95671	1	1	2.7	1.5	0.0006	1	1	2.7	0.92	0.0011	3	3	5.5	1.28	0.00011	1	1	2.7	0.6	0.004	68857.4	HUMAN	SwissProt	Probable bifunctional dTTP/UTP pyrophosphatase/methyltransferase protein
	[1449]		O15294											2	2	1.7	0.91	0.00023	3	3	3	1.03	0.00094	116926	HUMAN	SwissProt	UDP-N-acetylglucosamine--peptide N-acetylglucosaminyltransferase 110 kDa subunit
	[1450]		Q9H9T3	1	1	1.5	0.46	0.0024						3	3	5.5	0.94	0.00051	3	3	5.5	0.43	0.0032	62259.5	HUMAN	SwissProt	Elongator complex protein 3
	[1451]		O43491											2	2	1.7	0.57	0.0017	3	3	3.6	0.96	0.0012	112589	HUMAN	SwissProt	Band 4.1-like protein 2
	[1452]		Q96D15	1	1	3.7	1.7	2.4e-05						2	2	8.5	1.73	3e-06						37493.3	HUMAN	SwissProt	Reticulocalbin-3
	[1453]		Q6GMV3																1	1	8.6	2.08	5.2e-05	15805.5	HUMAN	SwissProt	Putative peptidyl-tRNA hydrolase PTRHD1
	[1454]		O43837																3	4	7.3	0.91	0.0011	42184.1	HUMAN	SwissProt	Isocitrate dehydrogenase [NAD] subunit beta, mitochondrial
	[1455]		Q8IX12						2	2	1.8	1.38	0.00022	2	2	1.6	0.44	0.0045						132822	HUMAN	SwissProt	Cell division cycle and apoptosis regulator protein 1
	[1456]		P62899						3	3	21.6	0.87	0.0047						1	1	11.2	1.67	0.00011	14463	HUMAN	SwissProt	60S ribosomal protein L31
	[1457]		O14656											1	1	3.9	2.06	6.5e-06						37809.1	HUMAN	SwissProt	Torsin-1A
	[1458]		Q8N6T3	1	1	3.7	1.3	7.2e-05						1	1	3.4	0.77	0.001	3	3	10.6	0.75	0.0021	44668.3	HUMAN	SwissProt	ADP-ribosylation factor GTPase-activating protein 1
	[1459]		Q4V339											1	1	3.5	2.06	3.2e-06	2	2	6.6	1.55	6.9e-06	43964.3	HUMAN	SwissProt	COBW domain-containing protein 6
	[1460]		O43379											1	1	0.8	2.05	0.00027	1	1	0.8	0.8	0.0012	165955	HUMAN	SwissProt	WD repeat-containing protein 62
	[1461]		Q8NHG8	1	1	5.8	2.05	8.7e-05																24115	HUMAN	SwissProt	E3 ubiquitin-protein ligase ZNRF2
	[1462]		Q66K74											2	2	2.2	1.2	0.00024						112212	HUMAN	SwissProt	Microtubule-associated protein 1S
	[1463]		Q9UK22						1	1	5.1	1.08	0.00085	1	1	5.1	0.67	0.0027	2	2	9.1	1.08	0.00071	33327.9	HUMAN	SwissProt	F-box only protein 2
	[1464]		Q92600	1	1	3.7	2.03	0.00015																33631.5	HUMAN	SwissProt	CCR4-NOT transcription complex subunit 9
	[1465]		Q15050	1	1	3.6	1.32	0.00024	1	1	3.6	2.03	8e-05						1	1	3.3	0.8	0.00084	41193.7	HUMAN	SwissProt	Ribosome biogenesis regulatory protein homolog
	[1466]		P00403																1	1	8.8	2.02	1.7e-05	25565.3	HUMAN	SwissProt	Cytochrome c oxidase subunit 2
	[1467]		P51648	2	2	5.8	1.31	0.00027	2	2	5.8	0.67	0.00026						4	4	9.9	0.63	0.0011	54848.3	HUMAN	SwissProt	Fatty aldehyde dehydrogenase
	[1468]		Q8NEM2											2	3	3.6	0.36	0.0049	1	1	2.1	2.01	1.7e-05	75691.2	HUMAN	SwissProt	SHC SH2 domain-binding protein 1
	[1469]		O94880											2	2	2.6	1.5	8.4e-05						100054	HUMAN	SwissProt	PHD finger protein 14
	[1470]		Q9BYG3						2	2	8.2	1.14	0.0011											34222.5	HUMAN	SwissProt	MKI67 FHA domain-interacting nucleolar phosphoprotein
	[1471]		P54709						3	4	10.4	0.49	0.0045						1	1	5	2	6.2e-05	31512.9	HUMAN	SwissProt	Sodium/potassium-transporting ATPase subunit beta-3
	[1472]		Q0ZGT2	2	3	4.1	1.09	0.0012	2	2	4.1	0.55	0.0037											80658.9	HUMAN	SwissProt	Nexilin
	[1473]		O95299	2	2	6.8	1.2	0.00011						2	2	5.6	0.9	0.00024	3	3	9	0.87	0.00075	40751	HUMAN	SwissProt	NADH dehydrogenase [ubiquinone] 1 alpha subcomplex subunit 10, mitochondrial
	[1474]		Q8IW35											2	2	2.3	1.11	0.00052						96981.9	HUMAN	SwissProt	Centrosomal protein of 97 kDa
	[1475]		Q92905																2	2	5.4	1.09	0.0031	37579.2	HUMAN	SwissProt	COP9 signalosome complex subunit 5
	[1476]		Q9BXW9											4	4	2.5	0.61	0.0031						164130	HUMAN	SwissProt	Fanconi anemia group D2 protein
	[1477]		O95197	1	1	1.1	1.3	0.001						1	1	1.1	1.97	0.00053	1	1	1.1	1.32	0.0011	112612	HUMAN	SwissProt	Reticulon-3
	[1478]		Q7L5Y9											1	1	3.3	1.97	5.7e-05						45287.7	HUMAN	SwissProt	E3 ubiquitin-protein transferase MAEA
	[1479]		Q9Y676	1	1	3.9	1.97	1.3e-05						1	1	3.9	1.56	3.3e-05						29395.8	HUMAN	SwissProt	28S ribosomal protein S18b, mitochondrial
	[1480]		Q92520																1	1	7	1.97	3.8e-05	24680.7	HUMAN	SwissProt	Protein FAM3C
	[1481]		Q7L5D6	1	1	2.4	0.4	0.0039						4	4	12.8	0.61	0.00029	4	4	13.5	0.43	0.0008	36504.6	HUMAN	SwissProt	Golgi to ER traffic protein 4 homolog
	[1482]		P82979																4	4	18.6	0.52	0.0034	23671	HUMAN	SwissProt	SAP domain-containing ribonucleoprotein
	[1483]		Q9Y4B6											1	1	0.7	1.88	1.3e-05	4	4	2.5	0.86	0.00078	169009	HUMAN	SwissProt	DDB1- and CUL4-associated factor 1
	[1484]		Q8NB46	1	1	1.1	1.94	1.1e-05																115078	HUMAN	SwissProt	Serine/threonine-protein phosphatase 6 regulatory ankyrin repeat subunit C
	[1485]		P20839	2	2	3.9	0.96	0.0017	1	1	2.3	1.93	7.2e-05											55406.3	HUMAN	SwissProt	Inosine-5'-monophosphate dehydrogenase 1
	[1486]		Q9BTE7																1	1	4.6	1.93	1.9e-05	27508.7	HUMAN	SwissProt	DCN1-like protein 5
	[1487]		Q17RY6											1	1	6.1	1.93	2.2e-05						18673	HUMAN	SwissProt	Lymphocyte antigen 6K
	[1488]		P39748	1	2	2.9	0.5	0.0044						2	2	5.3	0.41	0.004	3	3	8.2	0.76	0.0044	42593.4	HUMAN	SwissProt	Flap endonuclease 1
	[1489]		Q96GA3	1	1	2.5	1.93	2.2e-05																54855.4	HUMAN	SwissProt	Protein LTV1 homolog
	[1490]		P10155	1	1	2	0.55	0.0019											4	4	9.3	0.64	0.0053	60671.2	HUMAN	SwissProt	60 kDa SS-A/Ro ribonucleoprotein
	[1491]		Q99638											1	1	3.1	1.92	6.1e-06						42547.8	HUMAN	SwissProt	Cell cycle checkpoint control protein RAD9A
	[1492]		Q9NVP1	3	3	4.6	0.98	0.00092	3	3	4.9	0.57	0.0032						2	2	3.4	1.34	0.00017	75407.4	HUMAN	SwissProt	ATP-dependent RNA helicase DDX18
	[1493]		Q9Y570																3	3	7.3	1.09	0.00043	42315.8	HUMAN	SwissProt	Protein phosphatase methylesterase 1
	[1494]		Q9H6X2																2	2	3.7	1.01	0.00019	62789.5	HUMAN	SwissProt	Anthrax toxin receptor 1
	[1495]		P23588						2	2	4.7	1.43	9.2e-05	2	2	3.6	0.95	0.00046	3	3	6.1	0.15	0.0076	69151.7	HUMAN	SwissProt	Eukaryotic translation initiation factor 4B
	[1496]		Q92888											3	3	4.1	0.64	0.0014	4	4	6	0.69	0.0024	102436	HUMAN	SwissProt	Rho guanine nucleotide exchange factor 1
	[1497]		O14949	2	2	12.2	1.34	2.2e-05											2	3	25.6	1.27	0.00025	9906.5	HUMAN	SwissProt	Cytochrome b-c1 complex subunit 8
	[1498]		Q01085																2	2	7.7	1.04	0.00026	41591.1	HUMAN	SwissProt	Nucleolysin TIAR
	[1499]		P30825																1	1	2.1	1.88	1.9e-05	67639	HUMAN	SwissProt	High affinity cationic amino acid transporter 1
	[1500]		P01111						2	2	12.2	1.23	0.00043											21229.4	HUMAN	SwissProt	GTPase NRas
	[1501]		O95340											2	2	4.6	0.11	0.0029	5	5	10.4	0.72	0.00082	69501.3	HUMAN	SwissProt	Bifunctional 3'-phosphoadenosine 5'-phosphosulfate synthase 2
	[1501-1]	1	O43252																2	2	4.2	0.73	0.00077	70833.8	HUMAN	SwissProt	Bifunctional 3'-phosphoadenosine 5'-phosphosulfate synthase 1
	[1502]		Q9H9A5											2	2	3.8	1.35	0.00011						82310.4	HUMAN	SwissProt	CCR4-NOT transcription complex subunit 10
	[1503]		P57086											1	1	6.7	1.87	0.00012						19081.8	HUMAN	SwissProt	SCAN domain-containing protein 1
	[1504]		O75792																1	1	4.3	1.87	7.7e-05	33395.2	HUMAN	SwissProt	Ribonuclease H2 subunit A
	[1505]		Q58WW2											3	3	4.2	0.99	0.00041	2	2	2.6	0.17	0.0081	96292.8	HUMAN	SwissProt	DDB1- and CUL4-associated factor 6
	[1506]		Q6Y1H2	1	1	4.7	0.8	0.0012	1	1	4.3	0.91	0.0012	1	1	4.3	1.87	3.9e-05						28368.7	HUMAN	SwissProt	Very-long-chain (3R)-3-hydroxyacyl-CoA dehydratase 2
	[1507]		P14406						1	1	15.7	1.86	0.00072	1	1	15.7	1.85	0.00064	2	2	27.7	0.9	0.002	9396.1	HUMAN	SwissProt	Cytochrome c oxidase subunit 7A2, mitochondrial
	[1508]		Q16864																1	1	10.1	1.86	2.3e-05	13370.3	HUMAN	SwissProt	V-type proton ATPase subunit F
	[1509]		Q5UIP0											1	1	0.6	1.86	4.3e-05						274468	HUMAN	SwissProt	Telomere-associated protein RIF1
	[1510]		O14641	1	1	1.6	1.19	8.9e-05						1	1	1.6	1.86	2.1e-05						78948.6	HUMAN	SwissProt	Segment polarity protein dishevelled homolog DVL-2
	[1511]		Q13257	2	2	12.2	0.9	0.00012						1	1	7.8	1.86	4.9e-05	2	2	8.3	0.83	0.00054	23510.1	HUMAN	SwissProt	Mitotic spindle assembly checkpoint protein MAD2A
	[1512]		Q8NCL4											1	1	2.4	1.85	6.4e-05						71159.2	HUMAN	SwissProt	Polypeptide N-acetylgalactosaminyltransferase 6
	[1513]		O75521																2	2	7.1	1.17	0.001	43585.5	HUMAN	SwissProt	Enoyl-CoA delta isomerase 2, mitochondrial
	[1514]		Q6PIU2						1	1	2.9	0.87	0.0016	2	3	5.1	1.15	0.00045						45808.2	HUMAN	SwissProt	Neutral cholesterol ester hydrolase 1
	[1515]		P14678						2	2	8.8	1.46	7.1e-05	4	4	18.3	0.99	0.00021						24610.3	HUMAN	SwissProt	Small nuclear ribonucleoprotein-associated proteins B and B'
	[1516]		Q9UPU5											2	2	1.2	1.01	0.00064						294368	HUMAN	SwissProt	Ubiquitin carboxyl-terminal hydrolase 24
	[1517]		Q9UDW1	2	2	38.1	0.37	0.0013	2	2	38.1	0.38	0.0019	1	1	11.1	0.64	0.0015	3	3	52.4	1.14	4.6e-05	7308.6	HUMAN	SwissProt	Cytochrome b-c1 complex subunit 9
	[1518]		O15533						2	2	5.4	1.22	0.00042											47626.2	HUMAN	SwissProt	Tapasin
	[1519]		Q9Y4B4	4	4	2.8	0.57	0.0021	1	1	0.6	0.64	0.00089											162770	HUMAN	SwissProt	Helicase ARIP4
	[1520]		Q8IWA0																1	2	1.7	1.82	3.8e-05	94499.6	HUMAN	SwissProt	WD repeat-containing protein 75
	[1521]		Q86WA8											4	4	6	1.32	2.4e-05						94617.4	HUMAN	SwissProt	Lon protease homolog 2, peroxisomal
	[1522]		Q5TA45											2	2	3.7	0.95	0.00065	1	1	2	1.38	0.00045	67663.2	HUMAN	SwissProt	Integrator complex subunit 11
	[1523]		P82932											2	2	16.8	0.99	0.00031	2	2	16.8	0.57	0.001	14226.7	HUMAN	SwissProt	28S ribosomal protein S6, mitochondrial
	[1524]		P53004																2	2	9.1	1.4	8.9e-05	33428.8	HUMAN	SwissProt	Biliverdin reductase A
	[1525]		Q9NWV8						1	1	3.3	1.63	0.0004	1	1	3.3	1.3	0.001	2	2	7.9	1.1	0.00055	36560.4	HUMAN	SwissProt	BRISC and BRCA1-A complex member 1
	[1526]		P35244																1	1	14	1.78	2.5e-05	13568.9	HUMAN	SwissProt	Replication protein A 14 kDa subunit
	[1527]		Q15773						1	1	3.6	1.16	8.1e-05	1	1	3.6	1.01	0.00038	3	3	11.3	0.87	0.00057	28147.6	HUMAN	SwissProt	Myeloid leukemia factor 2
	[1528]		Q9BU61	1	1	6	0.4	0.0038						4	4	29.3	0.6	0.0034	1	1	13	1.55	0.00025	20350.4	HUMAN	SwissProt	NADH dehydrogenase [ubiquinone] 1 alpha subcomplex assembly factor 3
	[1529]		Q15018											1	2	2.7	1.77	8.9e-05						46901.2	HUMAN	SwissProt	BRISC complex subunit Abraxas 2
	[1530]		O75638											1	1	6.2	1.77	9.5e-05	1	2	6.2	1.2	0.00068	21089.7	HUMAN	SwissProt	Cancer/testis antigen 2
	[1531]		Q92890											1	1	4.2	0.39	0.0034	2	2	8.8	1.01	0.00024	34500.6	HUMAN	SwissProt	Ubiquitin recognition factor in ER-associated degradation protein 1
	[1532]		Q9Y2R0											2	2	17.9	1.06	0.00067						11731.4	HUMAN	SwissProt	Cytochrome c oxidase assembly factor 3 homolog, mitochondrial
	[1533]		P60033						1	1	9.7	1.76	4.6e-05											25809.7	HUMAN	SwissProt	CD81 antigen
	[1534]		Q9P258	3	3	6.7	0.8	0.00079																56085	HUMAN	SwissProt	Protein RCC2
	[1535]		P23142											1	1	1.4	1.75	3.7e-05						77214.9	HUMAN	SwissProt	Fibulin-1
	[1536]		O43447						2	2	10.2	0.83	0.0017	2	2	10.7	1.12	0.00088						19208.3	HUMAN	SwissProt	Peptidyl-prolyl cis-trans isomerase H
	[1537]		Q96H79						1	1	6.7	1.75	3.2e-05											32962.3	HUMAN	SwissProt	Zinc finger CCCH-type antiviral protein 1-like
	[1538]		Q06210	1	1	1.6	0.78	0.0029	1	1	2.3	1.75	1.8e-05						2	2	3.3	0.83	0.001	78807.1	HUMAN	SwissProt	Glutamine--fructose-6-phosphate aminotransferase [isomerizing] 1
	[1539]		Q9H553											1	1	2.9	1.74	7e-05						47092	HUMAN	SwissProt	Alpha-1,3/1,6-mannosyltransferase ALG2
	[1540]		Q9Y4C2											2	2	2.2	1.14	0.00046	1	1	1.3	1.18	0.00022	102127	HUMAN	SwissProt	TRPM8 channel-associated factor 1
	[1541]		Q9UNF0						3	3	6.4	0.93	0.00044											55739.1	HUMAN	SwissProt	Protein kinase C and casein kinase substrate in neurons protein 2
	[1542]		Q6ZRP7																1	1	2.1	1.73	3.2e-05	77529.4	HUMAN	SwissProt	Sulfhydryl oxidase 2
	[1543]		O14617	1	1	1.1	1.73	7e-05																130159	HUMAN	SwissProt	AP-3 complex subunit delta-1
	[1544]		P31949						3	3	23.8	0.51	0.0051						4	4	34.3	0.79	0.0016	11740.6	HUMAN	SwissProt	Protein S100-A11
	[1545]		Q9UHA3	1	1	7.4	1.73	8.5e-05	1	1	7.4	0.6	0.0038						1	2	7.4	0.56	0.0021	19621.3	HUMAN	SwissProt	Probable ribosome biogenesis protein RLP24
	[1546]		Q92797	1	1	1.2	0.64	0.0019	3	3	2.7	0.88	0.0011	4	4	2.8	0.81	0.0004	3	3	2.5	0.67	0.00088	141150	HUMAN	SwissProt	Symplekin
	[1547]		Q6P1L8	1	1	6.9	1.72	0.00024						1	1	6.9	0.81	0.0016						15947.8	HUMAN	SwissProt	39S ribosomal protein L14, mitochondrial
	[1548]		Q92922						5	5	5.4	0.71	0.001						1	1	1.1	1.14	0.00017	122868	HUMAN	SwissProt	SWI/SNF complex subunit SMARCC1
	[1548-1]	4	Q8TAQ2						2	2	1.8	0.5	0.001	4	4	3.4	0.41	0.0044	2	2	1.9	1.14	0.00017	132880	HUMAN	SwissProt	SWI/SNF complex subunit SMARCC2
	[1549]		P62330											1	1	6.3	1.25	0.00019	1	1	6.3	1.71	2.9e-05	20082.3	HUMAN	SwissProt	ADP-ribosylation factor 6
	[1550]		Q5VZK9											2	2	1.8	0.97	0.001						151558	HUMAN	SwissProt	F-actin-uncapping protein LRRC16A
	[1551]		P51114						1	1	2.1	1.69	5.1e-05						2	2	5	1.03	0.0014	69721.4	HUMAN	SwissProt	Fragile X mental retardation syndrome-related protein 1
	[1552]		Q9H4B0											3	3	9.2	0.97	0.00012						45123.2	HUMAN	SwissProt	Probable tRNA N6-adenosine threonylcarbamoyltransferase, mitochondrial
	[1553]		P43360											3	3	11.1	1.2	3.6e-05	1	1	4.1	0.84	0.00046	34891.8	HUMAN	SwissProt	Melanoma-associated antigen 6
	[1553-1]	1	P43357											2	2	8.3	1.2	3.6e-05	2	2	7	0.84	0.00046	34747.6	HUMAN	SwissProt	Melanoma-associated antigen 3
	[1553-2]	1	P43365											2	2	8.3	1.2	3.6e-05	1	1	2.9	0.69	0.00063	34836.7	HUMAN	SwissProt	Melanoma-associated antigen 12
	[1554]		Q6VY07											5	5	6.4	0.52	0.0024						104899	HUMAN	SwissProt	Phosphofurin acidic cluster sorting protein 1
	[1555]		Q86UV5											2	2	1.8	0.93	0.00053						119033	HUMAN	SwissProt	Ubiquitin carboxyl-terminal hydrolase 48
	[1556]		P56134						1	1	14.9	1.71	5.9e-05											10918	HUMAN	SwissProt	ATP synthase subunit f, mitochondrial
	[1557]		P11717	1	1	0.4	0.41	0.0032						3	3	1.4	0.65	0.0012						274377	HUMAN	SwissProt	Cation-independent mannose-6-phosphate receptor
	[1558]		P20962																2	2	22.5	1.32	0.00015	11530	HUMAN	SwissProt	Parathymosin
	[1559]		P10606						2	2	17.8	0.91	0.00039											13695.8	HUMAN	SwissProt	Cytochrome c oxidase subunit 5B, mitochondrial
	[1560]		Q13188																1	1	2	1.7	0.0002	56301.6	HUMAN	SwissProt	Serine/threonine-protein kinase 3
	[1561]		Q9Y3A6						1	1	5.2	1.69	0.00023											26005.1	HUMAN	SwissProt	Transmembrane emp24 domain-containing protein 5
	[1562]		Q9UBM7	1	1	2.7	1.69	0.00021																54489.9	HUMAN	SwissProt	7-dehydrocholesterol reductase
	[1563]		Q969G5											4	4	14.6	0.83	0.00045	3	3	13.4	0.53	0.0096	27701.4	HUMAN	SwissProt	Caveolae-associated protein 3
	[1564]		A8MW92											1	1	1	1.69	0.00028						115011	HUMAN	SwissProt	PHD finger protein 20-like protein 1
	[1565]		O60306											1	1	0.9	1.06	0.00032	3	3	2	0.69	0.0017	171297	HUMAN	SwissProt	RNA helicase aquarius
	[1566]		Q86YD1											2	2	4.8	0.88	0.0036	4	4	10.1	0.5	0.0058	46869	HUMAN	SwissProt	Prostate tumor-overexpressed gene 1 protein
	[1567]		O43264	1	1	1.5	0.8	0.0027						2	2	2.3	0.64	0.0018	2	2	2.6	0.94	0.0008	88830.3	HUMAN	SwissProt	Centromere/kinetochore protein zw10 homolog
	[1568]		P35659																1	1	3.5	1.67	6e-05	42674.6	HUMAN	SwissProt	Protein DEK
	[1569]		O14561																1	1	9	1.67	0.00015	17417.5	HUMAN	SwissProt	Acyl carrier protein, mitochondrial
	[1570]		Q9UJX2																4	4	6.5	0.65	0.0034	68834.8	HUMAN	SwissProt	Cell division cycle protein 23 homolog
	[1571]		Q8NFJ5											1	1	3.6	1.65	0.0002	1	1	2.5	0.9	0.00019	40251.5	HUMAN	SwissProt	Retinoic acid-induced protein 3
	[1572]		O75312											2	2	5.2	0.76	0.00085	1	1	2.6	1.65	7.3e-05	50925.7	HUMAN	SwissProt	Zinc finger protein ZPR1
	[1573]		Q86VM9	1	1	1.3	1.64	0.00035	1	1	1.3	0.8	0.0011	4	5	4.1	0.52	0.0036	1	1	1.3	1.32	0.00058	106379	HUMAN	SwissProt	Zinc finger CCCH domain-containing protein 18
	[1574]		P49915																2	2	4.5	0.94	0.00029	76716.1	HUMAN	SwissProt	GMP synthase [glutamine-hydrolyzing]
	[1575]		Q9UNI6											4	4	16.5	0.73	0.0013						37687.7	HUMAN	SwissProt	Dual specificity protein phosphatase 12
	[1576]		Q13907											2	2	8.4	0.53	0.0048	1	1	5.3	1.63	3.1e-05	26319.4	HUMAN	SwissProt	Isopentenyl-diphosphate Delta-isomerase 1
	[1577]		Q5VWZ2											2	2	8.4	0.94	0.0025	1	1	4.2	0.65	0.00074	26316.7	HUMAN	SwissProt	Lysophospholipase-like protein 1
	[1578]		Q9NWW5											1	1	3.5	1.63	1.8e-05						35919.5	HUMAN	SwissProt	Ceroid-lipofuscinosis neuronal protein 6
	[1579]		P62875											1	2	16.4	1.62	0.00011	1	1	13.4	0.38	0.0083	7645.2	HUMAN	SwissProt	DNA-directed RNA polymerases I, II, and III subunit RPABC5
	[1580]		Q7Z3K3											2	2	1.8	0.86	0.0027						155345	HUMAN	SwissProt	Pogo transposable element with ZNF domain
	[1581]		P49406											2	2	6.8	0.92	0.00074						33535.3	HUMAN	SwissProt	39S ribosomal protein L19, mitochondrial
	[1582]		Q9H307	2	2	2.8	0.18	0.0025	4	4	4.7	0.34	0.0062						2	2	2.6	1.25	0.00022	81628.4	HUMAN	SwissProt	Pinin
	[1583]		Q92615	1	1	1.2	0.52	0.0026											1	1	2.3	1.6	0.00017	80552.6	HUMAN	SwissProt	La-related protein 4B
	[1584]		Q9NVN8											2	2	4.1	0.82	0.0027						65573.8	HUMAN	SwissProt	Guanine nucleotide-binding protein-like 3-like protein
	[1585]		P67812	1	1	4.5	0.64	0.0012						2	2	9.5	1.05	0.00027	1	1	4.5	0.33	0.0062	20625.5	HUMAN	SwissProt	Signal peptidase complex catalytic subunit SEC11A
	[1586]		Q00796																2	2	9.2	1	0.00047	38324.9	HUMAN	SwissProt	Sorbitol dehydrogenase
	[1587]		Q07157	1	1	0.7	1.59	4.7e-05						2	2	1.5	0.49	0.00098						195460	HUMAN	SwissProt	Tight junction protein ZO-1
	[1588]		P15954	1	1	14.3	1.38	0.0002						1	1	14.3	1.58	0.0001						7245.6	HUMAN	SwissProt	Cytochrome c oxidase subunit 7C, mitochondrial
	[1589]		Q92538											3	3	1.5	0.25	0.0023	5	5	2.9	0.47	0.0017	206448	HUMAN	SwissProt	Golgi-specific brefeldin A-resistance guanine nucleotide exchange factor 1
	[1590]		P09914											3	3	6.9	0.98	0.00034						55360.8	HUMAN	SwissProt	Interferon-induced protein with tetratricopeptide repeats 1
	[1591]		P49023											3	3	4.2	1.05	0.00013						64505.9	HUMAN	SwissProt	Paxillin
	[1592]		P50995																1	1	2.4	1.56	0.00026	54390.2	HUMAN	SwissProt	Annexin A11
	[1593]		O60934											2	2	2.4	1.12	0.00071						84959.8	HUMAN	SwissProt	Nibrin
	[1594]		Q6UXN9																1	1	3.8	1.56	7.7e-05	35079.4	HUMAN	SwissProt	WD repeat-containing protein 82
	[1595]		Q9UKZ1											1	1	2.4	1.56	0.00016						55215.9	HUMAN	SwissProt	CCR4-NOT transcription complex subunit 11
	[1596]		O60566											3	3	3	0.74	0.0009						119546	HUMAN	SwissProt	Mitotic checkpoint serine/threonine-protein kinase BUB1 beta
	[1597]		O96008											1	1	2.5	0.93	0.002	3	3	8.6	0.77	0.0015	37893.4	HUMAN	SwissProt	Mitochondrial import receptor subunit TOM40 homolog
	[1598]		Q9BPX5											1	1	7.8	1.55	0.00011						16941.3	HUMAN	SwissProt	Actin-related protein 2/3 complex subunit 5-like protein
	[1599]		P25325																1	1	4.4	1.54	9.8e-05	33178.7	HUMAN	SwissProt	3-mercaptopyruvate sulfurtransferase
	[1600]		A6NDG6																1	1	4.7	1.54	0.00018	34006.4	HUMAN	SwissProt	Glycerol-3-phosphate phosphatase
	[1601]		Q9NPD3	1	1	4.1	1.11	0.00094	2	2	9	1.06	0.0015	1	1	4.1	0.62	0.0083						26383.2	HUMAN	SwissProt	Exosome complex component RRP41
	[1602]		Q9HCS7											3	3	3.5	0.6	0.003	2	2	2.9	0.78	0.00084	100011	HUMAN	SwissProt	Pre-mRNA-splicing factor SYF1
	[1603]		Q5BJH7	1	1	4.1	0.92	0.001	1	1	4.1	1.54	0.00019	1	1	4.1	0.94	0.00022						34435.8	HUMAN	SwissProt	Protein YIF1B
	[1604]		Q9P032											3	3	16.6	0.64	0.0029	2	3	13.7	1.11	0.00012	20266.6	HUMAN	SwissProt	NADH dehydrogenase [ubiquinone] 1 alpha subcomplex assembly factor 4
	[1605]		Q9BV40	2	2	22	0.98	0.00061																11438.4	HUMAN	SwissProt	Vesicle-associated membrane protein 8
	[1606]		Q9NUP9						2	2	13.7	0.32	0.0084						2	2	10.7	0.98	0.0013	21834.2	HUMAN	SwissProt	Protein lin-7 homolog C
	[1607]		Q96DI7																3	3	9	0.63	0.0042	39310.9	HUMAN	SwissProt	U5 small nuclear ribonucleoprotein 40 kDa protein
	[1608]		O43765																1	1	4.2	1.52	4.9e-05	34063.4	HUMAN	SwissProt	Small glutamine-rich tetratricopeptide repeat-containing protein alpha
	[1609]		P61769	2	2	16.8	0.62	0.00079	2	3	16.8	0.76	0.00037	2	2	16.8	0.65	0.00047	3	3	35.3	0.75	0.0016	13714.7	HUMAN	SwissProt	Beta-2-microglobulin
	[1610]		P13473																2	2	4.1	1.32	4.7e-05	44961.1	HUMAN	SwissProt	Lysosome-associated membrane glycoprotein 2
	[1611]		O14776						1	1	1.1	1.43	0.00026						1	1	1.1	1.52	9.7e-05	123902	HUMAN	SwissProt	Transcription elongation regulator 1
	[1612]		Q9Y3P9											2	2	2.1	0.8	0.0018						121738	HUMAN	SwissProt	Rab GTPase-activating protein 1
	[1613]		Q8N5K1	2	2	19.3	1.04	0.00098											1	1	10.4	0.9	0.00072	15278.3	HUMAN	SwissProt	CDGSH iron-sulfur domain-containing protein 2
	[1614]		O75175											1	1	1.6	1.51	0.00015						81872.7	HUMAN	SwissProt	CCR4-NOT transcription complex subunit 3
	[1615]		Q00587											1	1	2.3	1.5	5.7e-05	1	1	3.6	0.4	0.0068	40295.1	HUMAN	SwissProt	Cdc42 effector protein 1
	[1616]		Q13637	1	1	4.9	0.55	0.0029	1	1	4.9	0.86	0.0083	2	2	9.8	0.63	0.0017	1	1	5.8	1.5	5.8e-05	24997.5	HUMAN	SwissProt	Ras-related protein Rab-32
	[1617]		O94874						2	2	2.5	0.32	0.0056	5	5	6.5	0.74	0.00038						89596	HUMAN	SwissProt	E3 UFM1-protein ligase 1
	[1618]		P13164																1	1	12.8	1.5	0.00024	13964.6	HUMAN	SwissProt	Interferon-induced transmembrane protein 1
	[1619]		Q8TB61	1	1	2.8	0.64	0.00081	2	2	5.3	1.07	0.00023											47515.2	HUMAN	SwissProt	Adenosine 3'-phospho 5'-phosphosulfate transporter 1
	[1620]		Q9UKF6																2	2	2.9	0.87	0.0017	77486.7	HUMAN	SwissProt	Cleavage and polyadenylation specificity factor subunit 3
	[1621]		Q68CZ2																2	3	1.5	0.84	0.0012	155267	HUMAN	SwissProt	Tensin-3
	[1622]		P61966											2	2	10.8	0.87	0.0016						18733.2	HUMAN	SwissProt	AP-1 complex subunit sigma-1A
	[1623]		O96005	1	1	2.4	1.47	0.00035						2	2	4	0.27	0.0059	2	2	3.4	0.41	0.0059	76097.3	HUMAN	SwissProt	Cleft lip and palate transmembrane protein 1
	[1624]		O95251																1	1	1.8	1.47	0.00015	70643	HUMAN	SwissProt	Histone acetyltransferase KAT7
	[1625]		P30408	1	1	4.5	1.46	8.6e-05	1	1	4.5	0.93	0.00037						1	1	4.5	1.23	0.00031	21632.5	HUMAN	SwissProt	Transmembrane 4 L6 family member 1
	[1626]		Q9P0V9						1	1	2.4	1.46	0.0002											52593.4	HUMAN	SwissProt	Septin-10
	[1627]		Q15208											2	2	4.5	1.08	0.00028	1	1	2.2	0.38	0.0066	54190.7	HUMAN	SwissProt	Serine/threonine-protein kinase 38
	[1628]		O43929											1	1	3.2	1.46	0.00041						50377.8	HUMAN	SwissProt	Origin recognition complex subunit 4
[truncated: 428 more rows]
